# Supplementary material for: Classifying cell cycle states and a quiescent-like G0 state using single-cell transcriptomics
Source: bioRxiv. 2025 Jan 15:2024.04.16.589816. Originally published 2024 Apr 20. Preprint. [Version 3] doi: 10.1101/2024.04.16.589816 (PMC11042294; doi:10.1101/2024.04.16.589816)
Supplement: Supplement 2 [file media-2.xlsx]

## Sheet: mgenes_per_cluster
Supplementary Table S2. Marker genes for each cell cycle state for U5-hNSCs.
human_ensembl	human_symbol	p-value	avg_log2FC	pct.1	pct.2	p_val_adj	cluster
ENSG00000115461	IGFBP5	6.02188e-44	0.365834	1	0.998	8.35415e-40	G1
ENSG00000146674	IGFBP3	6.25147e-43	0.505953	0.957	0.899	8.67267e-39	G1
ENSG00000146674	IGFBP3	2.25982e-07	0.28423	0.973	0.916	0.00313505	S
ENSG00000251562	MALAT1	1.27899e-41	0.343286	1	1	1.77435e-37	G1
ENSG00000251562	MALAT1	1.34141e-70	0.582636	1	1	1.86094e-66	Neural G0
ENSG00000156265	MAP3K7CL	8.99095e-41	0.468319	0.783	0.598	1.24731e-36	G1
ENSG00000196923	PDLIM7	4.85987e-36	0.321813	0.987	0.964	6.74209e-32	G1
ENSG00000225783	MIAT	2.47962e-32	0.397845	0.445	0.252	3.43998e-28	G1
ENSG00000197746	PSAP	6.33428e-27	0.386614	0.954	0.886	8.78755e-23	G1
ENSG00000128294	TPST2	2.46982e-23	0.329934	0.67	0.519	3.42638e-19	G1
ENSG00000120885	CLU	2.94436e-22	0.257007	0.995	0.987	4.08471e-18	G1
ENSG00000120885	CLU	3.05713e-55	0.603568	1	0.988	4.24116e-51	Neural G0
ENSG00000150687	PRSS23	6.84615e-22	0.309849	0.977	0.962	9.49767e-18	G1
ENSG00000150687	PRSS23	3.52837e-08	0.277476	0.991	0.966	0.00048949	S
ENSG00000150687	PRSS23	1.82265e-09	0.387889	0.99	0.966	2.52856e-05	Late G1
ENSG00000075711	DLG1	6.82311e-21	0.343674	0.626	0.484	9.4657e-17	G1
ENSG00000185567	AHNAK2	5.11242e-19	0.282787	0.481	0.34	7.09246e-15	G1
ENSG00000149809	TM7SF2	1.30545e-17	0.304538	0.587	0.457	1.81105e-13	G1
ENSG00000148484	RSU1	6.19073e-16	0.252243	0.808	0.73	8.58841e-12	G1
ENSG00000165474	GJB2	3.1011e-15	0.396121	0.509	0.381	4.30216e-11	G1
ENSG00000165474	GJB2	3.80075e-07	0.381845	0.571	0.417	0.00527278	S
ENSG00000204542	C6orf15	1.83247e-14	0.404544	0.942	0.905	2.54218e-10	G1
ENSG00000101335	MYL9	2.75578e-13	0.308584	0.913	0.871	3.82309e-09	G1
ENSG00000101335	MYL9	3.10902e-06	0.262619	0.941	0.882	0.0431314	S
ENSG00000153551	CMTM7	2.38749e-12	0.276649	0.755	0.68	3.31217e-08	G1
ENSG00000133639	BTG1	1.16271e-11	0.285814	0.668	0.579	1.61303e-07	G1
ENSG00000133639	BTG1	2.58597e-17	0.407035	0.716	0.59	3.58752e-13	Neural G0
ENSG00000149591	TAGLN	3.70902e-10	0.316257	0.967	0.939	5.14552e-06	G1
ENSG00000046653	GPM6B	3.56666e-136	1.14567	0.989	0.879	4.94803e-132	Neural G0
ENSG00000137509	PRCP	1.18681e-135	1.35538	0.819	0.371	1.64647e-131	Neural G0
ENSG00000164106	SCRG1	9.17437e-132	1.13251	0.745	0.249	1.27276e-127	Neural G0
ENSG00000164434	FABP7	5.79292e-128	0.943834	0.998	0.99	8.03652e-124	Neural G0
ENSG00000123560	PLP1	1.11345e-120	0.802999	0.482	0.087	1.5447e-116	Neural G0
ENSG00000133169	BEX1	1.45225e-115	1.3215	0.962	0.735	2.0147e-111	Neural G0
ENSG00000160307	S100B	1.64167e-105	1.22328	0.756	0.336	2.27749e-101	Neural G0
ENSG00000106278	PTPRZ1	8.40896e-98	0.986788	0.75	0.344	1.16657e-93	Neural G0
ENSG00000124766	SOX4	1.71096e-89	0.999644	0.939	0.707	2.37362e-85	Neural G0
ENSG00000105894	PTN	2.15526e-83	0.887953	0.998	0.987	2.99e-79	Neural G0
ENSG00000156508	EEF1A1	5.36351e-75	0.405113	1	1	7.4408e-71	Neural G0
ENSG00000087086	FTL	2.36576e-71	0.557427	1	0.999	3.28201e-67	Neural G0
ENSG00000157150	TIMP4	5.39079e-68	0.50348	0.318	0.064	7.47865e-64	Neural G0
ENSG00000167614	TTYH1	4.20884e-66	0.794292	0.766	0.47	5.83893e-62	Neural G0
ENSG00000182103	FAM181B	1.99233e-62	0.40072	0.295	0.058	2.76396e-58	Neural G0
ENSG00000112769	LAMA4	2.92453e-59	0.29299	0.213	0.028	4.0572e-55	Neural G0
ENSG00000130066	SAT1	6.22788e-56	0.86069	0.876	0.72	8.63994e-52	Neural G0
ENSG00000102109	PCSK1N	2.20925e-53	0.647091	0.907	0.733	3.0649e-49	Neural G0
ENSG00000147223	RIPPLY1	2.8876e-52	0.555072	0.206	0.032	4.00597e-48	Neural G0
ENSG00000113140	SPARC	6.52695e-52	0.528297	1	0.981	9.05483e-48	Neural G0
ENSG00000136156	ITM2B	4.0898e-49	0.512393	0.992	0.984	5.67378e-45	Neural G0
ENSG00000167996	FTH1	9.11679e-48	0.382164	1	1	1.26477e-43	Neural G0
ENSG00000117450	PRDX1	1.91902e-45	0.56871	0.983	0.926	2.66226e-41	Neural G0
ENSG00000137285	TUBB2B	1.58371e-42	0.516637	0.996	0.984	2.19708e-38	Neural G0
ENSG00000136888	ATP6V1G1	1.956e-42	0.481784	0.966	0.89	2.71356e-38	Neural G0
ENSG00000143545	RAB13	1.24579e-41	0.476043	0.99	0.954	1.72829e-37	Neural G0
ENSG00000150625	GPM6A	2.4091e-40	0.522449	0.539	0.273	3.34214e-36	Neural G0
ENSG00000100380	ST13	7.89487e-38	0.43787	0.971	0.926	1.09526e-33	Neural G0
ENSG00000095739	BAMBI	8.72635e-38	0.515136	0.469	0.217	1.21061e-33	Neural G0
ENSG00000173114	LRRN3	1.00426e-35	0.451835	0.387	0.157	1.39321e-31	Neural G0
ENSG00000139910	NOVA1	2.53598e-35	0.603119	0.646	0.405	3.51816e-31	Neural G0
ENSG00000185088	RPS27L	1.30044e-34	0.408119	0.992	0.992	1.8041e-30	Neural G0
ENSG00000105854	PON2	5.10449e-34	0.462012	0.834	0.662	7.08146e-30	Neural G0
ENSG00000144834	TAGLN3	1.50239e-33	0.305638	0.236	0.068	2.08427e-29	Neural G0
ENSG00000243449	C4orf48	2.88648e-32	0.429247	0.952	0.842	4.00441e-28	Neural G0
ENSG00000171476	HOPX	3.72042e-32	0.433812	0.246	0.077	5.16134e-28	Neural G0
ENSG00000175130	MARCKSL1	5.24234e-32	0.37916	1	0.995	7.2727e-28	Neural G0
ENSG00000079931	MOXD1	5.52758e-32	0.495666	0.621	0.382	7.66841e-28	Neural G0
ENSG00000116209	TMEM59	7.27317e-32	0.449851	0.93	0.838	1.00901e-27	Neural G0
ENSG00000125931	CITED1	5.16093e-31	0.446463	0.316	0.124	7.15976e-27	Neural G0
ENSG00000114784	EIF1B	1.84182e-30	0.57954	0.71	0.52	2.55516e-26	Neural G0
ENSG00000078018	MAP2	1.11277e-29	0.333577	0.339	0.14	1.54375e-25	Neural G0
ENSG00000140319	SRP14	1.58896e-28	0.29986	1	0.999	2.20437e-24	Neural G0
ENSG00000167552	TUBA1A	4.56114e-28	0.419268	1	0.999	6.32766e-24	Neural G0
ENSG00000144746	ARL6IP5	1.03135e-27	0.406326	0.941	0.86	1.43079e-23	Neural G0
ENSG00000101439	CST3	5.48494e-27	0.351432	0.987	0.968	7.60925e-23	Neural G0
ENSG00000068697	LAPTM4A	2.448e-26	0.365202	0.985	0.954	3.39611e-22	Neural G0
ENSG00000182732	RGS6	3.99304e-26	0.285152	0.255	0.094	5.53955e-22	Neural G0
ENSG00000105223	PLD3	9.63492e-26	0.410204	0.914	0.838	1.33665e-21	Neural G0
ENSG00000138801	PAPSS1	3.00305e-25	0.433903	0.693	0.51	4.16613e-21	Neural G0
ENSG00000131507	NDFIP1	3.94358e-25	0.4072	0.827	0.713	5.47092e-21	Neural G0
ENSG00000135919	SERPINE2	4.57922e-25	0.448773	0.55	0.34	6.35275e-21	Neural G0
ENSG00000102804	TSC22D1	2.94986e-24	0.381413	0.994	0.98	4.09234e-20	Neural G0
ENSG00000102804	TSC22D1	1.23343e-10	0.284101	0.992	0.982	1.71114e-06	M/Early G1
ENSG00000108830	RND2	7.66648e-24	0.348019	0.408	0.212	1.06357e-19	Neural G0
ENSG00000104368	PLAT	1.2941e-23	0.499441	0.665	0.482	1.79531e-19	Neural G0
ENSG00000174721	FGFBP3	2.79778e-23	0.514097	0.709	0.545	3.88136e-19	Neural G0
ENSG00000082996	RNF13	6.83499e-23	0.374306	0.545	0.341	9.48218e-19	Neural G0
ENSG00000086666	ZFAND6	7.58894e-23	0.375745	0.922	0.863	1.05281e-18	Neural G0
ENSG00000113558	SKP1	1.42236e-22	0.250681	0.998	0.992	1.97324e-18	Neural G0
ENSG00000228474	OST4	2.07969e-22	0.261331	1	0.996	2.88516e-18	Neural G0
ENSG00000070087	PFN2	2.84282e-22	0.360152	0.888	0.814	3.94384e-18	Neural G0
ENSG00000164056	SPRY1	3.53811e-22	0.407544	0.65	0.449	4.90842e-18	Neural G0
ENSG00000132718	SYT11	4.70252e-22	0.395673	0.585	0.396	6.52381e-18	Neural G0
ENSG00000204287	HLA-DRA	7.79816e-22	0.556172	0.276	0.119	1.08184e-17	Neural G0
ENSG00000173598	NUDT4	7.91681e-22	0.428022	0.64	0.466	1.0983e-17	Neural G0
ENSG00000113732	ATP6V0E1	1.29245e-21	0.330613	0.949	0.894	1.79302e-17	Neural G0
ENSG00000181449	SOX2	1.54928e-21	0.413929	0.859	0.778	2.14931e-17	Neural G0
ENSG00000170558	CDH2	2.55756e-20	0.33901	0.84	0.725	3.54811e-16	Neural G0
ENSG00000085063	CD59	4.80793e-20	0.324393	0.987	0.975	6.67005e-16	Neural G0
ENSG00000114115	RBP1	4.87186e-19	0.328024	0.977	0.932	6.75873e-15	Neural G0
ENSG00000164096	C4orf3	7.01069e-19	0.346314	0.865	0.792	9.72593e-15	Neural G0
ENSG00000104763	ASAH1	1.16681e-17	0.330339	0.709	0.578	1.61871e-13	Neural G0
ENSG00000110492	MDK	2.20038e-17	0.276865	0.994	0.983	3.05259e-13	Neural G0
ENSG00000103260	METRN	2.25782e-17	0.345043	0.56	0.392	3.13228e-13	Neural G0
ENSG00000102316	MAGED2	3.92544e-17	0.370118	0.659	0.511	5.44576e-13	Neural G0
ENSG00000005893	LAMP2	3.9772e-17	0.345455	0.661	0.514	5.51757e-13	Neural G0
ENSG00000092758	COL9A3	7.22809e-17	0.388998	0.646	0.485	1.00275e-12	Neural G0
ENSG00000131171	SH3BGRL	1.26734e-16	0.370857	0.684	0.57	1.75819e-12	Neural G0
ENSG00000123595	RAB9A	1.58992e-16	0.324113	0.48	0.321	2.2057e-12	Neural G0
ENSG00000054148	PHPT1	1.98703e-16	0.270418	0.992	0.993	2.75661e-12	Neural G0
ENSG00000019582	CD74	4.90945e-16	0.268333	0.16	0.059	6.81088e-12	Neural G0
ENSG00000104267	CA2	1.07239e-15	0.446508	0.331	0.187	1.48772e-11	Neural G0
ENSG00000131116	ZNF428	1.13704e-15	0.303218	0.834	0.744	1.57742e-11	Neural G0
ENSG00000105767	CADM4	1.47269e-15	0.319707	0.491	0.336	2.04306e-11	Neural G0
ENSG00000000003	TSPAN6	1.84885e-15	0.254991	0.356	0.204	2.56491e-11	Neural G0
ENSG00000257727	CNPY2	4.79541e-15	0.318739	0.789	0.72	6.65267e-11	Neural G0
ENSG00000110435	PDHX	5.90386e-15	0.305325	0.368	0.222	8.19043e-11	Neural G0
ENSG00000008952	SEC62	8.21663e-15	0.265082	0.857	0.791	1.13989e-10	Neural G0
ENSG00000162980	ARL5A	8.59211e-15	0.358093	0.686	0.573	1.19198e-10	Neural G0
ENSG00000102409	BEX4	9.32126e-15	0.358632	0.608	0.463	1.29314e-10	Neural G0
ENSG00000117318	ID3	1.41296e-14	0.580851	0.731	0.601	1.9602e-10	Neural G0
ENSG00000118816	CCNI	1.57878e-14	0.272224	0.931	0.894	2.19024e-10	Neural G0
ENSG00000173786	CNP	1.91964e-14	0.291187	0.448	0.295	2.66312e-10	Neural G0
ENSG00000135441	BLOC1S1	3.7265e-14	0.27975	0.897	0.823	5.16977e-10	Neural G0
ENSG00000206503	HLA-A	5.13699e-14	0.253333	0.989	0.991	7.12654e-10	Neural G0
ENSG00000213190	MLLT11	9.09735e-14	0.2614	0.971	0.941	1.26208e-09	Neural G0
ENSG00000099622	CIRBP	9.26262e-14	0.267537	0.916	0.872	1.285e-09	Neural G0
ENSG00000104408	EIF3E	1.25994e-13	0.259406	0.926	0.884	1.74791e-09	Neural G0
ENSG00000114200	BCHE	3.80121e-13	0.252208	0.349	0.212	5.27342e-09	Neural G0
ENSG00000163069	SGCB	7.62977e-13	0.275347	0.783	0.698	1.05848e-08	Neural G0
ENSG00000048649	RSF1	1.42168e-12	0.258378	0.577	0.427	1.9723e-08	Neural G0
ENSG00000104765	BNIP3L	6.27506e-12	0.269075	0.69	0.564	8.70538e-08	Neural G0
ENSG00000156976	EIF4A2	6.325e-12	0.261246	0.878	0.852	8.77467e-08	Neural G0
ENSG00000080822	CLDND1	7.72841e-12	0.262176	0.585	0.451	1.07216e-07	Neural G0
ENSG00000104388	RAB2A	1.4733e-11	0.291146	0.739	0.66	2.04391e-07	Neural G0
ENSG00000100612	DHRS7	1.65579e-11	0.288203	0.594	0.477	2.29707e-07	Neural G0
ENSG00000152952	PLOD2	2.3022e-11	0.26681	0.467	0.333	3.19384e-07	Neural G0
ENSG00000144560	VGLL4	2.55388e-11	0.277046	0.53	0.401	3.54299e-07	Neural G0
ENSG00000143183	TMCO1	3.1345e-11	0.251939	0.806	0.745	4.34849e-07	Neural G0
ENSG00000150551	LYPD1	5.30292e-11	0.299422	0.781	0.723	7.35674e-07	Neural G0
ENSG00000140545	MFGE8	2.57529e-10	0.286049	0.636	0.533	3.5727e-06	Neural G0
ENSG00000145284	SCD5	5.57647e-10	0.29435	0.541	0.427	7.73624e-06	Neural G0
ENSG00000137207	YIPF3	7.91662e-10	0.253915	0.596	0.48	1.09827e-05	Neural G0
ENSG00000149089	APIP	1.47104e-09	0.272303	0.44	0.324	2.04078e-05	Neural G0
ENSG00000129197	RPAIN	1.69934e-09	0.259863	0.627	0.527	2.3575e-05	Neural G0
ENSG00000125398	SOX9	8.51914e-09	0.277286	0.545	0.431	0.000118186	Neural G0
ENSG00000163453	IGFBP7	1.12992e-08	0.482729	0.768	0.708	0.000156753	Neural G0
ENSG00000116667	C1orf21	4.35325e-08	0.2741	0.53	0.438	0.000603927	Neural G0
ENSG00000142089	IFITM3	4.36908e-08	0.266821	0.785	0.718	0.000606123	Neural G0
ENSG00000171848	RRM2	6.11797e-157	1.41024	0.867	0.226	8.48747e-153	S/G2
ENSG00000171848	RRM2	2.18259e-34	0.375906	0.63	0.257	3.02791e-30	G2/M
ENSG00000171848	RRM2	4.16728e-31	0.737023	0.626	0.271	5.78126e-27	S
ENSG00000170312	CDK1	9.6312e-157	1.40371	0.927	0.251	1.33614e-152	S/G2
ENSG00000170312	CDK1	6.86071e-98	1.5966	0.771	0.272	9.51787e-94	G2/M
ENSG00000175063	UBE2C	6.30134e-148	1.08603	0.949	0.252	8.74184e-144	S/G2
ENSG00000175063	UBE2C	4.32953e-152	2.39391	0.871	0.264	6.00636e-148	G2/M
ENSG00000122952	ZWINT	9.34811e-145	1.18015	0.903	0.276	1.29686e-140	S/G2
ENSG00000122952	ZWINT	3.62576e-49	0.595945	0.718	0.3	5.03002e-45	G2/M
ENSG00000122952	ZWINT	9.91911e-25	0.485664	0.671	0.319	1.37608e-20	S
ENSG00000171320	ESCO2	1.8056e-132	0.8483	0.689	0.136	2.5049e-128	S/G2
ENSG00000171320	ESCO2	1.98981e-43	0.424186	0.495	0.161	2.76047e-39	G2/M
ENSG00000171320	ESCO2	3.00738e-22	0.402794	0.447	0.176	4.17214e-18	S
ENSG00000152253	SPC25	5.47784e-131	0.840893	0.698	0.141	7.59941e-127	S/G2
ENSG00000152253	SPC25	1.06161e-92	0.739879	0.63	0.151	1.47277e-88	G2/M
ENSG00000148773	MKI67	2.45787e-116	0.884861	0.792	0.195	3.40981e-112	S/G2
ENSG00000148773	MKI67	1.71982e-188	1.45326	0.89	0.186	2.3859e-184	G2/M
ENSG00000164104	HMGB2	2.52725e-115	1.22318	0.931	0.343	3.50605e-111	S/G2
ENSG00000164104	HMGB2	1.20033e-175	1.98824	0.969	0.341	1.66522e-171	G2/M
ENSG00000077152	UBE2T	2.17908e-113	1.0811	0.846	0.285	3.02304e-109	S/G2
ENSG00000077152	UBE2T	6.68116e-80	0.812157	0.812	0.292	9.26878e-76	G2/M
ENSG00000077152	UBE2T	3.52654e-29	0.550754	0.699	0.319	4.89237e-25	S
ENSG00000131747	TOP2A	4.15237e-110	0.79637	0.795	0.199	5.76058e-106	S/G2
ENSG00000131747	TOP2A	3.02081e-199	1.8179	0.897	0.19	4.19077e-195	G2/M
ENSG00000178999	AURKB	3.43067e-100	0.665415	0.589	0.121	4.75937e-96	S/G2
ENSG00000178999	AURKB	5.01812e-110	0.738994	0.611	0.12	6.96163e-106	G2/M
ENSG00000099901	RANBP1	8.40834e-98	0.904995	1	0.956	1.16649e-93	S/G2
ENSG00000099901	RANBP1	1.60662e-27	0.407424	0.997	0.957	2.22886e-23	G2/M
ENSG00000099901	RANBP1	7.08545e-26	0.4905	0.995	0.958	9.82964e-22	S
ENSG00000167900	TK1	1.59759e-97	0.893884	0.798	0.27	2.21633e-93	S/G2
ENSG00000167900	TK1	4.6283e-42	0.734998	0.721	0.297	6.42085e-38	S
ENSG00000128951	DUT	8.02149e-95	0.999283	0.997	0.885	1.11282e-90	S/G2
ENSG00000128951	DUT	4.92684e-43	0.781631	0.986	0.891	6.83501e-39	S
ENSG00000113810	SMC4	8.4554e-95	1.02884	0.912	0.403	1.17302e-90	S/G2
ENSG00000113810	SMC4	3.43847e-127	1.38568	0.937	0.402	4.7702e-123	G2/M
ENSG00000112029	FBXO5	2.13978e-94	0.725234	0.634	0.156	2.96852e-90	S/G2
ENSG00000112029	FBXO5	2.03989e-27	0.391305	0.439	0.181	2.82994e-23	G2/M
ENSG00000112029	FBXO5	1.00163e-17	0.383418	0.429	0.191	1.38957e-13	S
ENSG00000168078	PBK	5.30358e-94	0.755681	0.816	0.239	7.35766e-90	S/G2
ENSG00000168078	PBK	9.35024e-168	1.38521	0.9	0.232	1.29716e-163	G2/M
ENSG00000137804	NUSAP1	1.01893e-89	0.890009	0.846	0.294	1.41357e-85	S/G2
ENSG00000137804	NUSAP1	6.87452e-176	1.78107	0.944	0.285	9.53702e-172	G2/M
ENSG00000162607	USP1	5.97882e-89	0.84911	0.813	0.308	8.29441e-85	S/G2
ENSG00000162607	USP1	2.75657e-31	0.632871	0.685	0.338	3.82418e-27	S
ENSG00000164109	MAD2L1	4.72708e-88	0.875002	0.837	0.304	6.55788e-84	S/G2
ENSG00000164109	MAD2L1	4.08692e-120	1.19377	0.875	0.302	5.66979e-116	G2/M
ENSG00000164109	MAD2L1	1.23755e-24	0.391689	0.735	0.333	1.71686e-20	S
ENSG00000124795	DEK	3.48066e-86	0.948575	0.967	0.644	4.82872e-82	S/G2
ENSG00000124795	DEK	2.49943e-33	0.521305	0.931	0.649	3.46746e-29	G2/M
ENSG00000124795	DEK	8.15202e-22	0.506955	0.9	0.662	1.13093e-17	S
ENSG00000104889	RNASEH2A	1.0366e-84	0.816037	0.789	0.294	1.43807e-80	S/G2
ENSG00000104889	RNASEH2A	3.48692e-22	0.455398	0.635	0.326	4.8374e-18	S
ENSG00000100162	CENPM	2.25557e-81	0.74926	0.686	0.216	3.12916e-77	S/G2
ENSG00000100162	CENPM	4.45324e-27	0.367625	0.524	0.237	6.17797e-23	G2/M
ENSG00000100162	CENPM	3.39472e-19	0.378794	0.53	0.246	4.70949e-15	S
ENSG00000136824	SMC2	2.87902e-81	0.866623	0.795	0.321	3.99406e-77	S/G2
ENSG00000136824	SMC2	2.76697e-42	0.564425	0.715	0.332	3.83862e-38	G2/M
ENSG00000136824	SMC2	3.00229e-12	0.354423	0.584	0.356	4.16508e-08	S
ENSG00000228716	DHFR	4.94844e-80	0.761486	0.722	0.25	6.86498e-76	S/G2
ENSG00000228716	DHFR	2.51194e-20	0.443636	0.562	0.281	3.48481e-16	S
ENSG00000117724	CENPF	2.68433e-77	0.705643	0.937	0.415	3.72397e-73	S/G2
ENSG00000117724	CENPF	6.20848e-186	2.35006	0.991	0.411	8.61303e-182	G2/M
ENSG00000167325	RRM1	5.85264e-77	0.734517	0.71	0.252	8.11937e-73	S/G2
ENSG00000167325	RRM1	7.05541e-11	0.299981	0.489	0.287	9.78797e-07	S
ENSG00000145386	CCNA2	1.04197e-76	0.540591	0.631	0.162	1.44552e-72	S/G2
ENSG00000145386	CCNA2	9.14183e-200	1.32846	0.828	0.141	1.26825e-195	G2/M
ENSG00000213551	DNAJC9	1.50925e-76	0.740602	0.77	0.292	2.09378e-72	S/G2
ENSG00000213551	DNAJC9	1.89311e-32	0.595088	0.689	0.317	2.62631e-28	S
ENSG00000173207	CKS1B	4.79699e-76	0.883866	0.952	0.54	6.65486e-72	S/G2
ENSG00000173207	CKS1B	5.63084e-109	1.31669	0.959	0.541	7.81166e-105	G2/M
ENSG00000151725	CENPU	1.75589e-75	0.625447	0.613	0.175	2.43595e-71	S/G2
ENSG00000151725	CENPU	4.72364e-21	0.282086	0.439	0.197	6.55311e-17	G2/M
ENSG00000151725	CENPU	1.50302e-36	0.548592	0.557	0.197	2.08514e-32	S
ENSG00000165304	MELK	5.98263e-74	0.552279	0.489	0.114	8.29971e-70	S/G2
ENSG00000165304	MELK	1.11862e-55	0.434272	0.458	0.119	1.55186e-51	G2/M
ENSG00000168496	FEN1	1.18423e-72	0.616591	0.613	0.182	1.64288e-68	S/G2
ENSG00000168496	FEN1	2.46216e-43	0.626564	0.584	0.201	3.41575e-39	S
ENSG00000088325	TPX2	4.61981e-72	0.563835	0.683	0.199	6.40906e-68	S/G2
ENSG00000088325	TPX2	6.8151e-211	1.47863	0.9	0.176	9.45459e-207	G2/M
ENSG00000198830	HMGN2	2.01667e-71	0.914352	1	0.931	2.79772e-67	S/G2
ENSG00000198830	HMGN2	4.03401e-68	0.968407	0.996	0.933	5.59638e-64	M/Early G1
ENSG00000198830	HMGN2	1.37568e-107	1.1637	1	0.932	1.90848e-103	G2/M
ENSG00000112312	GMNN	3.41037e-69	0.767355	0.81	0.371	4.7312e-65	S/G2
ENSG00000112312	GMNN	1.91142e-17	0.287171	0.668	0.39	2.65171e-13	G2/M
ENSG00000112312	GMNN	1.46181e-47	0.823868	0.813	0.388	2.02796e-43	S
ENSG00000105011	ASF1B	3.63857e-69	0.519325	0.471	0.111	5.04779e-65	S/G2
ENSG00000105011	ASF1B	1.48364e-29	0.394252	0.411	0.13	2.05825e-25	S
ENSG00000101057	MYBL2	7.98423e-68	0.496054	0.447	0.101	1.10765e-63	S/G2
ENSG00000075218	GTSE1	9.21992e-68	0.508039	0.55	0.143	1.27908e-63	S/G2
ENSG00000075218	GTSE1	2.97114e-162	1.01241	0.727	0.124	4.12187e-158	G2/M
ENSG00000092853	CLSPN	1.87377e-67	0.622431	0.595	0.176	2.59948e-63	S/G2
ENSG00000092853	CLSPN	2.0876e-81	0.879716	0.712	0.184	2.89612e-77	S
ENSG00000189403	HMGB1	4.54718e-67	0.697265	1	0.994	6.3083e-63	S/G2
ENSG00000189403	HMGB1	4.67835e-59	0.720936	1	0.994	6.49028e-55	M/Early G1
ENSG00000189403	HMGB1	6.51746e-99	0.90461	1	0.994	9.04167e-95	G2/M
ENSG00000187514	PTMA	1.39628e-66	0.622351	1	0.998	1.93706e-62	S/G2
ENSG00000187514	PTMA	1.48479e-17	0.307402	1	0.998	2.05985e-13	M/Early G1
ENSG00000187514	PTMA	1.57932e-19	0.312308	1	0.998	2.19098e-15	G2/M
ENSG00000187514	PTMA	1.03818e-38	0.528307	1	0.998	1.44026e-34	S
ENSG00000196230	TUBB	1.11351e-65	0.621827	0.994	0.996	1.54477e-61	S/G2
ENSG00000196230	TUBB	1.23676e-48	0.542314	1	0.996	1.71575e-44	G2/M
ENSG00000196230	TUBB	2.07275e-10	0.27442	1	0.996	2.87552e-06	S
ENSG00000120802	TMPO	3.96398e-65	0.580508	0.674	0.235	5.49924e-61	S/G2
ENSG00000120802	TMPO	9.79225e-52	0.545871	0.636	0.242	1.35848e-47	G2/M
ENSG00000120802	TMPO	8.71818e-11	0.26092	0.475	0.268	1.20947e-06	S
ENSG00000080986	NDC80	5.68775e-65	0.506179	0.492	0.122	7.89061e-61	S/G2
ENSG00000080986	NDC80	1.59305e-130	0.842277	0.627	0.108	2.21003e-126	G2/M
ENSG00000066279	ASPM	1.71717e-64	0.455825	0.589	0.16	2.38222e-60	S/G2
ENSG00000066279	ASPM	2.96663e-242	1.49859	0.875	0.128	4.1156e-238	G2/M
ENSG00000111247	RAD51AP1	4.84105e-63	0.475242	0.414	0.092	6.71599e-59	S/G2
ENSG00000111247	RAD51AP1	9.78338e-14	0.261188	0.288	0.115	1.35725e-09	S
ENSG00000203760	CENPW	2.0541e-61	0.66951	0.737	0.294	2.84966e-57	S/G2
ENSG00000203760	CENPW	1.54661e-85	0.897887	0.781	0.291	2.14562e-81	G2/M
ENSG00000139734	DIAPH3	1.32582e-60	0.491299	0.441	0.109	1.8393e-56	S/G2
ENSG00000139734	DIAPH3	1.27096e-36	0.326263	0.386	0.117	1.76321e-32	G2/M
ENSG00000011426	ANLN	5.82799e-60	0.49958	0.544	0.161	8.08516e-56	S/G2
ENSG00000011426	ANLN	6.45836e-82	0.675114	0.599	0.156	8.95968e-78	G2/M
ENSG00000176208	ATAD5	1.33738e-59	0.404975	0.396	0.087	1.85534e-55	S/G2
ENSG00000115163	CENPA	1.5201e-59	0.422056	0.547	0.146	2.10884e-55	S/G2
ENSG00000115163	CENPA	1.22423e-243	1.54949	0.837	0.114	1.69838e-239	G2/M
ENSG00000165480	SKA3	2.35665e-58	0.428906	0.423	0.102	3.26937e-54	S/G2
ENSG00000165480	SKA3	3.56491e-54	0.405898	0.42	0.103	4.9456e-50	G2/M
ENSG00000123219	CENPK	6.35667e-58	0.584781	0.559	0.186	8.8186e-54	S/G2
ENSG00000123219	CENPK	9.8925e-34	0.395112	0.498	0.195	1.37239e-29	G2/M
ENSG00000123219	CENPK	1.8868e-12	0.276005	0.42	0.212	2.61756e-08	S
ENSG00000166451	CENPN	6.44961e-58	0.654454	0.773	0.347	8.94755e-54	S/G2
ENSG00000166451	CENPN	1.2594e-12	0.282372	0.621	0.372	1.74717e-08	M/Early G1
ENSG00000166451	CENPN	3.86233e-62	0.753572	0.787	0.347	5.3582e-58	G2/M
ENSG00000100749	VRK1	7.23485e-58	0.597469	0.671	0.264	1.00369e-53	S/G2
ENSG00000100749	VRK1	4.12374e-19	0.288184	0.539	0.281	5.72086e-15	G2/M
ENSG00000100749	VRK1	3.1042e-18	0.414189	0.566	0.288	4.30646e-14	S
ENSG00000089685	BIRC5	1.09067e-57	0.584333	0.831	0.331	1.51308e-53	S/G2
ENSG00000089685	BIRC5	1.56179e-57	0.792522	0.855	0.342	2.16667e-53	M/Early G1
ENSG00000089685	BIRC5	8.41623e-160	1.47982	0.956	0.318	1.16758e-155	G2/M
ENSG00000131153	GINS2	2.12637e-55	0.606349	0.707	0.287	2.94992e-51	S/G2
ENSG00000131153	GINS2	6.1043e-85	1.03201	0.858	0.292	8.46849e-81	S
ENSG00000176890	TYMS	2.62964e-55	0.772787	0.852	0.494	3.64809e-51	S/G2
ENSG00000176890	TYMS	1.86434e-43	0.811204	0.881	0.506	2.58639e-39	S
ENSG00000249992	TMEM158	3.02882e-55	0.551627	0.48	0.142	4.20188e-51	S/G2
ENSG00000079616	KIF22	6.23931e-55	0.510906	0.526	0.164	8.6558e-51	S/G2
ENSG00000079616	KIF22	1.41612e-85	0.688392	0.608	0.156	1.96459e-81	G2/M
ENSG00000123975	CKS2	1.43654e-54	0.499524	0.837	0.401	1.99291e-50	S/G2
ENSG00000123975	CKS2	3.89781e-178	2.24546	0.947	0.39	5.40743e-174	G2/M
ENSG00000170779	CDCA4	1.57963e-54	0.646305	0.671	0.286	2.19142e-50	S/G2
ENSG00000170779	CDCA4	5.75584e-15	0.346855	0.562	0.31	7.98508e-11	S
ENSG00000164611	PTTG1	3.65419e-54	0.431839	0.906	0.44	5.06946e-50	S/G2
ENSG00000164611	PTTG1	4.17868e-33	0.749832	0.797	0.463	5.79708e-29	M/Early G1
ENSG00000164611	PTTG1	1.35678e-185	2.22438	0.994	0.432	1.88226e-181	G2/M
ENSG00000071539	TRIP13	7.96094e-53	0.397541	0.399	0.098	1.10442e-48	S/G2
ENSG00000071539	TRIP13	2.56243e-24	0.273055	0.313	0.11	3.55486e-20	G2/M
ENSG00000117632	STMN1	1.00872e-52	0.712689	1	0.878	1.39939e-48	S/G2
ENSG00000117632	STMN1	9.68042e-61	0.935859	1	0.881	1.34296e-56	M/Early G1
ENSG00000117632	STMN1	6.18577e-107	1.19363	0.997	0.878	8.58152e-103	G2/M
ENSG00000198901	PRC1	6.64059e-52	0.462736	0.562	0.178	9.2125e-48	S/G2
ENSG00000198901	PRC1	2.7171e-177	1.24859	0.796	0.152	3.76944e-173	G2/M
ENSG00000109881	CCDC34	1.32001e-51	0.650787	0.752	0.344	1.83125e-47	S/G2
ENSG00000109881	CCDC34	3.60656e-49	0.654298	0.74	0.347	5.00337e-45	G2/M
ENSG00000109881	CCDC34	3.63621e-14	0.348393	0.626	0.37	5.04452e-10	S
ENSG00000109805	NCAPG	1.9489e-51	0.455976	0.468	0.134	2.70372e-47	S/G2
ENSG00000109805	NCAPG	2.98846e-101	0.729254	0.586	0.122	4.14589e-97	G2/M
ENSG00000169607	CKAP2L	6.19275e-51	0.388929	0.393	0.097	8.5912e-47	S/G2
ENSG00000169607	CKAP2L	4.68298e-106	0.668529	0.511	0.084	6.49669e-102	G2/M
ENSG00000093009	CDC45	9.4004e-51	0.420702	0.363	0.086	1.30412e-46	S/G2
ENSG00000093009	CDC45	2.64154e-32	0.378734	0.361	0.097	3.6646e-28	S
ENSG00000143228	NUF2	1.91256e-50	0.453338	0.498	0.15	2.65329e-46	S/G2
ENSG00000143228	NUF2	2.99859e-150	1.01256	0.705	0.127	4.15995e-146	G2/M
ENSG00000182010	RTKN2	2.28885e-50	0.499443	0.571	0.202	3.17532e-46	S/G2
ENSG00000182010	RTKN2	1.43777e-30	0.401615	0.498	0.212	1.99462e-26	G2/M
ENSG00000182010	RTKN2	3.44987e-07	0.251292	0.379	0.232	0.00478601	S
ENSG00000132646	PCNA	3.18852e-50	0.780844	0.785	0.425	4.42344e-46	S/G2
ENSG00000132646	PCNA	1.98241e-72	1.13284	0.9	0.43	2.7502e-68	S
ENSG00000159055	MIS18A	9.07724e-50	0.517036	0.598	0.226	1.25929e-45	S/G2
ENSG00000159055	MIS18A	4.09517e-31	0.41804	0.53	0.236	5.68123e-27	G2/M
ENSG00000159055	MIS18A	9.62784e-17	0.355734	0.502	0.248	1.33567e-12	S
ENSG00000168393	DTYMK	1.23424e-49	0.661099	0.934	0.674	1.71226e-45	S/G2
ENSG00000168393	DTYMK	1.76759e-13	0.32763	0.875	0.687	2.45218e-09	M/Early G1
ENSG00000168393	DTYMK	5.96514e-81	0.912358	0.972	0.671	8.27544e-77	G2/M
ENSG00000123416	TUBA1B	1.42843e-49	0.57972	1	0.995	1.98166e-45	S/G2
ENSG00000123416	TUBA1B	3.82626e-66	0.742944	1	0.995	5.30817e-62	M/Early G1
ENSG00000123416	TUBA1B	1.10385e-66	0.698817	1	0.995	1.53137e-62	G2/M
ENSG00000171241	SHCBP1	1.51217e-49	0.401989	0.405	0.108	2.09783e-45	S/G2
ENSG00000171241	SHCBP1	1.19154e-57	0.454841	0.433	0.106	1.65302e-53	G2/M
ENSG00000049541	RFC2	2.68069e-49	0.497482	0.556	0.196	3.71892e-45	S/G2
ENSG00000049541	RFC2	1.09421e-36	0.476508	0.58	0.208	1.51799e-32	S
ENSG00000091651	ORC6	3.18292e-49	0.503503	0.532	0.183	4.41567e-45	S/G2
ENSG00000091651	ORC6	6.24988e-21	0.292128	0.433	0.196	8.67046e-17	G2/M
ENSG00000091651	ORC6	2.01663e-37	0.559448	0.553	0.195	2.79767e-33	S
ENSG00000151287	TEX30	8.60574e-49	0.549927	0.64	0.269	1.19387e-44	S/G2
ENSG00000151287	TEX30	7.52299e-16	0.35528	0.543	0.291	1.04366e-11	S
ENSG00000111665	CDCA3	1.1569e-48	0.388881	0.544	0.168	1.60497e-44	S/G2
ENSG00000111665	CDCA3	7.12084e-211	1.43421	0.828	0.136	9.87874e-207	G2/M
ENSG00000163808	KIF15	2.70795e-46	0.311039	0.281	0.055	3.75675e-42	S/G2
ENSG00000163808	KIF15	3.89938e-36	0.288971	0.26	0.059	5.40961e-32	G2/M
ENSG00000137807	KIF23	9.12962e-45	0.419516	0.417	0.121	1.26655e-40	S/G2
ENSG00000137807	KIF23	2.03591e-141	0.837663	0.627	0.098	2.82441e-137	G2/M
ENSG00000175643	RMI2	9.99129e-45	0.407944	0.462	0.146	1.38609e-40	S/G2
ENSG00000175643	RMI2	4.41842e-35	0.524988	0.479	0.158	6.12967e-31	S
ENSG00000005022	SLC25A5	1.11393e-44	0.573308	0.976	0.907	1.54535e-40	S/G2
ENSG00000005022	SLC25A5	2.88256e-23	0.427941	0.991	0.906	3.99898e-19	G2/M
ENSG00000138182	KIF20B	1.90937e-44	0.450047	0.538	0.189	2.64887e-40	S/G2
ENSG00000138182	KIF20B	1.81454e-161	1.20631	0.784	0.161	2.51731e-157	G2/M
ENSG00000164985	PSIP1	3.50882e-44	0.65992	0.834	0.519	4.86779e-40	S/G2
ENSG00000164985	PSIP1	8.39234e-07	0.259028	0.703	0.542	0.0116427	S
ENSG00000120699	EXOSC8	4.10556e-44	0.556633	0.767	0.402	5.69564e-40	S/G2
ENSG00000120699	EXOSC8	2.51693e-24	0.442376	0.687	0.413	3.49174e-20	G2/M
ENSG00000120699	EXOSC8	1.89244e-11	0.302086	0.667	0.425	2.62538e-07	S
ENSG00000125835	SNRPB	2.84625e-43	0.596135	0.946	0.741	3.94861e-39	S/G2
ENSG00000125835	SNRPB	2.29832e-14	0.310703	0.893	0.749	3.18847e-10	G2/M
ENSG00000125835	SNRPB	2.30518e-18	0.447768	0.913	0.752	3.19797e-14	S
ENSG00000156802	ATAD2	5.58683e-43	0.462999	0.423	0.132	7.75061e-39	S/G2
ENSG00000156802	ATAD2	1.97991e-63	0.621352	0.562	0.132	2.74673e-59	S
ENSG00000006634	DBF4	5.6522e-43	0.476607	0.523	0.19	7.8413e-39	S/G2
ENSG00000006634	DBF4	3.13409e-87	0.76706	0.639	0.178	4.34792e-83	G2/M
ENSG00000136938	ANP32B	2.69831e-42	0.569555	0.861	0.574	3.74336e-38	S/G2
ENSG00000136938	ANP32B	6.28407e-13	0.354724	0.813	0.589	8.71789e-09	S
ENSG00000134291	TMEM106C	3.82556e-42	0.679931	0.852	0.57	5.3072e-38	S/G2
ENSG00000134291	TMEM106C	1.67373e-15	0.355996	0.774	0.581	2.32196e-11	G2/M
ENSG00000184661	CDCA2	1.21279e-41	0.352585	0.378	0.105	1.6825e-37	S/G2
ENSG00000184661	CDCA2	3.80531e-126	0.767927	0.558	0.085	5.2791e-122	G2/M
ENSG00000138778	CENPE	4.51549e-41	0.380577	0.414	0.123	6.26434e-37	S/G2
ENSG00000138778	CENPE	1.98079e-195	1.07407	0.708	0.089	2.74795e-191	G2/M
ENSG00000165501	LRR1	6.83815e-41	0.438529	0.471	0.168	9.48657e-37	S/G2
ENSG00000165501	LRR1	5.18753e-19	0.276374	0.392	0.179	7.19665e-15	G2/M
ENSG00000121211	MND1	3.10295e-40	0.319654	0.314	0.078	4.30472e-36	S/G2
ENSG00000101773	RBBP8	3.35015e-40	0.323065	0.302	0.074	4.64766e-36	S/G2
ENSG00000137310	TCF19	4.53134e-40	0.329011	0.302	0.074	6.28632e-36	S/G2
ENSG00000128245	YWHAH	6.40255e-40	0.586757	0.964	0.788	8.88226e-36	S/G2
ENSG00000128245	YWHAH	6.49072e-12	0.364454	0.904	0.8	9.00458e-08	S
ENSG00000130816	DNMT1	6.41186e-40	0.536098	0.71	0.359	8.89517e-36	S/G2
ENSG00000130816	DNMT1	3.64127e-27	0.548868	0.699	0.374	5.05154e-23	S
ENSG00000106399	RPA3	9.63573e-40	0.571752	0.728	0.4	1.33676e-35	S/G2
ENSG00000106399	RPA3	1.74516e-20	0.509117	0.699	0.415	2.42106e-16	S
ENSG00000116161	CACYBP	1.13896e-39	0.588269	0.924	0.716	1.58008e-35	S/G2
ENSG00000116161	CACYBP	2.74719e-10	0.322956	0.854	0.729	3.81117e-06	S
ENSG00000139618	BRCA2	5.90236e-39	0.369127	0.366	0.108	8.18835e-35	S/G2
ENSG00000139618	BRCA2	3.48318e-22	0.31421	0.352	0.119	4.83222e-18	S
ENSG00000137563	GGH	7.41943e-39	0.578293	0.924	0.653	1.0293e-34	S/G2
ENSG00000137563	GGH	2.29677e-10	0.322769	0.824	0.67	3.18631e-06	M/Early G1
ENSG00000137563	GGH	1.04141e-32	0.579901	0.875	0.66	1.44475e-28	G2/M
ENSG00000168061	SAC3D1	2.10817e-38	0.488229	0.61	0.281	2.92467e-34	S/G2
ENSG00000106153	CHCHD2	4.7731e-38	0.421796	1	0.996	6.62173e-34	S/G2
ENSG00000106153	CHCHD2	8.12853e-36	0.395842	1	0.996	1.12767e-31	G2/M
ENSG00000184990	SIVA1	8.50113e-38	0.535604	0.876	0.634	1.17936e-33	S/G2
ENSG00000184990	SIVA1	6.58725e-21	0.538852	0.863	0.644	9.13849e-17	S
ENSG00000090889	KIF4A	9.19241e-38	0.433487	0.495	0.183	1.27526e-33	S/G2
ENSG00000090889	KIF4A	2.68344e-107	0.854367	0.677	0.163	3.72274e-103	G2/M
ENSG00000138180	CEP55	1.16653e-37	0.361814	0.408	0.129	1.61833e-33	S/G2
ENSG00000138180	CEP55	4.04504e-149	0.879869	0.649	0.102	5.61168e-145	G2/M
ENSG00000072501	SMC1A	1.60449e-37	0.484747	0.595	0.269	2.22591e-33	S/G2
ENSG00000054654	SYNE2	1.98959e-37	0.400185	0.435	0.152	2.76016e-33	S/G2
ENSG00000182481	KPNA2	5.7783e-37	0.530683	0.734	0.404	8.01623e-33	S/G2
ENSG00000182481	KPNA2	3.48816e-97	1.7722	0.84	0.393	4.83912e-93	G2/M
ENSG00000119326	CTNNAL1	8.35001e-37	0.49244	0.653	0.318	1.1584e-32	S/G2
ENSG00000119326	CTNNAL1	2.96702e-17	0.413594	0.603	0.335	4.11615e-13	S
ENSG00000237649	KIFC1	1.1004e-36	0.290285	0.293	0.073	1.52659e-32	S/G2
ENSG00000237649	KIFC1	1.27847e-55	0.420138	0.342	0.068	1.77362e-51	G2/M
ENSG00000198826	ARHGAP11A	1.11075e-36	0.335335	0.366	0.109	1.54095e-32	S/G2
ENSG00000198826	ARHGAP11A	7.50566e-112	0.7015	0.539	0.09	1.04126e-107	G2/M
ENSG00000108106	UBE2S	1.35539e-36	0.452848	0.779	0.424	1.88033e-32	S/G2
ENSG00000108106	UBE2S	3.99847e-135	1.48676	0.931	0.408	5.54708e-131	G2/M
ENSG00000123485	HJURP	1.91939e-36	0.327857	0.329	0.091	2.66277e-32	S/G2
ENSG00000123485	HJURP	1.65309e-127	0.727145	0.52	0.07	2.29334e-123	G2/M
ENSG00000154473	BUB3	2.89313e-36	0.52353	0.822	0.5	4.01364e-32	S/G2
ENSG00000154473	BUB3	9.70399e-60	0.842948	0.846	0.499	1.34624e-55	G2/M
ENSG00000132341	RAN	1.15889e-35	0.456666	0.997	0.987	1.60772e-31	S/G2
ENSG00000132341	RAN	2.76373e-65	0.639789	1	0.987	3.83412e-61	G2/M
ENSG00000132341	RAN	2.03208e-14	0.307397	1	0.988	2.81911e-10	S
ENSG00000103121	CMC2	1.25256e-35	0.507837	0.816	0.49	1.73767e-31	S/G2
ENSG00000103121	CMC2	2.60895e-18	0.397703	0.727	0.502	3.6194e-14	G2/M
ENSG00000103121	CMC2	4.52661e-12	0.32441	0.753	0.508	6.27977e-08	S
ENSG00000121152	NCAPH	1.69509e-35	0.276431	0.254	0.058	2.3516e-31	S/G2
ENSG00000121152	NCAPH	1.47005e-35	0.284992	0.257	0.059	2.0394e-31	G2/M
ENSG00000161981	SNRNP25	3.70639e-35	0.511603	0.795	0.49	5.14187e-31	S/G2
ENSG00000161981	SNRNP25	3.43819e-15	0.350326	0.708	0.501	4.7698e-11	G2/M
ENSG00000161981	SNRNP25	1.32591e-08	0.265949	0.699	0.509	0.000183943	S
ENSG00000006625	GGCT	1.11994e-34	0.537262	0.792	0.492	1.55369e-30	S/G2
ENSG00000006625	GGCT	9.12373e-33	0.604635	0.84	0.5	1.26574e-28	S
ENSG00000131462	TUBG1	1.58572e-34	0.443078	0.689	0.354	2.19986e-30	S/G2
ENSG00000131462	TUBG1	2.66841e-15	0.337876	0.58	0.368	3.70189e-11	G2/M
ENSG00000213347	MXD3	6.87186e-34	0.322436	0.338	0.101	9.53333e-30	S/G2
ENSG00000213347	MXD3	1.8186e-103	0.678371	0.498	0.083	2.52295e-99	G2/M
ENSG00000131470	PSMC3IP	1.11688e-33	0.300616	0.35	0.108	1.54945e-29	S/G2
ENSG00000131470	PSMC3IP	1.74989e-27	0.396295	0.37	0.116	2.42763e-23	S
ENSG00000146670	CDCA5	1.15572e-33	0.25244	0.227	0.049	1.60332e-29	S/G2
ENSG00000137309	HMGA1	1.88132e-33	0.586481	0.982	0.872	2.60995e-29	S/G2
ENSG00000137309	HMGA1	3.1115e-27	0.592186	0.992	0.874	4.31658e-23	M/Early G1
ENSG00000137309	HMGA1	1.20523e-32	0.652432	0.953	0.876	1.67201e-28	G2/M
ENSG00000179750	APOBEC3B	2.54391e-33	0.341876	0.36	0.115	3.52916e-29	S/G2
ENSG00000179750	APOBEC3B	4.07567e-48	0.429236	0.408	0.11	5.65417e-44	G2/M
ENSG00000213853	EMP2	2.86282e-33	0.326364	0.32	0.096	3.97159e-29	S/G2
ENSG00000164087	POC1A	2.86694e-33	0.312232	0.29	0.08	3.97731e-29	S/G2
ENSG00000164087	POC1A	8.99786e-41	0.326761	0.317	0.077	1.24827e-36	G2/M
ENSG00000108055	SMC3	5.44613e-33	0.541941	0.725	0.451	7.55541e-29	S/G2
ENSG00000108055	SMC3	1.37281e-10	0.316008	0.68	0.466	1.9045e-06	S
ENSG00000136108	CKAP2	7.63617e-33	0.401576	0.647	0.31	1.05937e-28	S/G2
ENSG00000136108	CKAP2	1.03763e-146	1.36058	0.887	0.283	1.43951e-142	G2/M
ENSG00000167088	SNRPD1	9.65345e-33	0.488796	0.979	0.871	1.33922e-28	S/G2
ENSG00000167088	SNRPD1	4.04689e-13	0.26953	0.966	0.873	5.61426e-09	G2/M
ENSG00000167088	SNRPD1	5.16278e-21	0.447304	0.968	0.876	7.16232e-17	S
ENSG00000141030	COPS3	1.50705e-32	0.447671	0.704	0.383	2.09074e-28	S/G2
ENSG00000141030	COPS3	1.38765e-10	0.294619	0.616	0.403	1.92509e-06	S
ENSG00000143933	CALM2	1.7868e-32	0.455355	1	0.974	2.47883e-28	S/G2
ENSG00000143933	CALM2	1.38528e-115	1.18513	1	0.974	1.92179e-111	G2/M
ENSG00000149929	HIRIP3	2.43581e-32	0.390129	0.435	0.167	3.3792e-28	S/G2
ENSG00000204899	MZT1	2.92545e-32	0.464774	0.659	0.338	4.05848e-28	S/G2
ENSG00000204899	MZT1	1.62085e-90	0.989955	0.806	0.323	2.2486e-86	G2/M
ENSG00000111445	RFC5	3.52503e-32	0.330941	0.341	0.109	4.89027e-28	S/G2
ENSG00000111445	RFC5	5.74866e-17	0.264339	0.32	0.12	7.97512e-13	S
ENSG00000174442	ZWILCH	3.76908e-32	0.359978	0.456	0.179	5.22884e-28	S/G2
ENSG00000174442	ZWILCH	1.72745e-24	0.32274	0.429	0.183	2.39649e-20	G2/M
ENSG00000205581	HMGN1	5.72362e-32	0.409832	0.997	0.977	7.94038e-28	S/G2
ENSG00000205581	HMGN1	8.50292e-17	0.335222	0.992	0.978	1.17961e-12	M/Early G1
ENSG00000205581	HMGN1	1.91179e-31	0.428124	1	0.976	2.65222e-27	G2/M
ENSG00000166508	MCM7	5.75083e-32	0.435111	0.529	0.233	7.97812e-28	S/G2
ENSG00000166508	MCM7	9.81348e-52	0.680357	0.68	0.233	1.36142e-47	S
ENSG00000124762	CDKN1A	7.53225e-32	0.595727	0.725	0.416	1.04495e-27	S/G2
ENSG00000153044	CENPH	9.54481e-32	0.40136	0.505	0.214	1.32415e-27	S/G2
ENSG00000153044	CENPH	8.57427e-22	0.31402	0.467	0.22	1.18951e-17	G2/M
ENSG00000094804	CDC6	1.25e-31	0.307153	0.314	0.094	1.73413e-27	S/G2
ENSG00000094804	CDC6	1.27357e-61	0.590455	0.457	0.091	1.76682e-57	S
ENSG00000235162	C12orf75	1.55471e-31	0.427777	0.671	0.343	2.15686e-27	S/G2
ENSG00000235162	C12orf75	1.30727e-19	0.368789	0.596	0.353	1.81358e-15	G2/M
ENSG00000163923	RPL39L	4.92541e-31	0.414759	0.523	0.235	6.83302e-27	S/G2
ENSG00000163923	RPL39L	1.91027e-13	0.25347	0.439	0.246	2.65012e-09	G2/M
ENSG00000092201	SUPT16H	6.38817e-31	0.499389	0.722	0.449	8.86231e-27	S/G2
ENSG00000092201	SUPT16H	8.3867e-08	0.273739	0.635	0.466	0.00116349	S
ENSG00000142856	ITGB3BP	1.19112e-30	0.307821	0.344	0.114	1.65244e-26	S/G2
ENSG00000142856	ITGB3BP	1.06989e-21	0.275443	0.313	0.119	1.48425e-17	G2/M
ENSG00000115875	SRSF7	3.64982e-30	0.51974	0.9	0.658	5.06339e-26	S/G2
ENSG00000115875	SRSF7	1.28836e-30	0.6605	0.922	0.666	1.78734e-26	S
ENSG00000167513	CDT1	4.2698e-30	0.256116	0.26	0.07	5.9235e-26	S/G2
ENSG00000188229	TUBB4B	9.02634e-30	0.496039	0.897	0.672	1.25222e-25	S/G2
ENSG00000188229	TUBB4B	7.93464e-12	0.392681	0.816	0.685	1.10077e-07	M/Early G1
ENSG00000188229	TUBB4B	9.82043e-93	1.20214	0.959	0.666	1.36239e-88	G2/M
ENSG00000149636	DSN1	1.81095e-29	0.303477	0.302	0.094	2.51233e-25	S/G2
ENSG00000141682	PMAIP1	3.12696e-29	0.573931	0.792	0.516	4.33803e-25	S/G2
ENSG00000140525	FANCI	3.54755e-29	0.260626	0.275	0.079	4.92151e-25	S/G2
ENSG00000188290	HES4	4.2562e-29	0.507662	0.571	0.3	5.90463e-25	S/G2
ENSG00000188290	HES4	1.58865e-11	0.322525	0.53	0.314	2.20393e-07	S
ENSG00000133119	RFC3	4.89475e-29	0.312761	0.317	0.102	6.79048e-25	S/G2
ENSG00000133119	RFC3	1.55933e-18	0.324598	0.311	0.111	2.16326e-14	S
ENSG00000198176	TFDP1	4.92986e-29	0.388124	0.502	0.226	6.83919e-25	S/G2
ENSG00000198176	TFDP1	2.18271e-10	0.251923	0.434	0.242	3.02808e-06	S
ENSG00000179262	RAD23A	9.28669e-29	0.494628	0.816	0.584	1.28834e-24	S/G2
ENSG00000112081	SRSF3	1.76557e-28	0.453092	0.985	0.889	2.44937e-24	S/G2
ENSG00000112081	SRSF3	1.61476e-22	0.407917	0.972	0.891	2.24016e-18	G2/M
ENSG00000040275	SPDL1	2.01445e-28	0.375689	0.459	0.192	2.79464e-24	S/G2
ENSG00000040275	SPDL1	1.79137e-61	0.621533	0.571	0.18	2.48516e-57	G2/M
ENSG00000171792	RHNO1	3.26057e-28	0.358503	0.486	0.214	4.52339e-24	S/G2
ENSG00000171792	RHNO1	1.16681e-35	0.479267	0.511	0.213	1.61871e-31	G2/M
ENSG00000155755	TMEM237	3.29196e-28	0.463796	0.725	0.434	4.56693e-24	S/G2
ENSG00000155755	TMEM237	2.03586e-10	0.284389	0.614	0.448	2.82435e-06	G2/M
ENSG00000128708	HAT1	3.78164e-28	0.41929	0.674	0.379	5.24627e-24	S/G2
ENSG00000128708	HAT1	8.63412e-24	0.563793	0.685	0.39	1.19781e-19	S
ENSG00000157456	CCNB2	5.47448e-28	0.263026	0.502	0.206	7.59474e-24	S/G2
ENSG00000157456	CCNB2	5.2051e-200	1.46935	0.868	0.164	7.22103e-196	G2/M
ENSG00000129484	PARP2	5.91618e-28	0.329066	0.387	0.147	8.20752e-24	S/G2
ENSG00000129484	PARP2	1.11691e-16	0.250058	0.339	0.154	1.54949e-12	G2/M
ENSG00000170515	PA2G4	6.43311e-28	0.493193	0.834	0.62	8.92466e-24	S/G2
ENSG00000170515	PA2G4	1.02771e-12	0.385911	0.826	0.629	1.42575e-08	S
ENSG00000176894	PXMP2	7.89752e-28	0.413233	0.659	0.355	1.09562e-23	S/G2
ENSG00000123374	CDK2	1.07518e-27	0.290344	0.305	0.099	1.49159e-23	S/G2
ENSG00000161547	SRSF2	1.17449e-27	0.47124	0.891	0.682	1.62937e-23	S/G2
ENSG00000161547	SRSF2	1.51732e-21	0.545671	0.881	0.691	2.10498e-17	S
ENSG00000136982	DSCC1	1.19522e-27	0.261792	0.254	0.071	1.65813e-23	S/G2
ENSG00000148019	CEP78	1.54589e-27	0.338953	0.369	0.14	2.14461e-23	S/G2
ENSG00000113368	LMNB1	1.64526e-27	0.381934	0.526	0.245	2.28248e-23	S/G2
ENSG00000113368	LMNB1	2.76963e-66	0.669355	0.665	0.23	3.84231e-62	G2/M
ENSG00000113368	LMNB1	8.55781e-17	0.326336	0.521	0.257	1.18722e-12	S
ENSG00000161980	POLR3K	2.42448e-27	0.346288	0.505	0.23	3.36348e-23	S/G2
ENSG00000161980	POLR3K	4.76196e-10	0.2755	0.429	0.246	6.60626e-06	S
ENSG00000115641	FHL2	5.03608e-27	0.62435	0.834	0.622	6.98656e-23	S/G2
ENSG00000115641	FHL2	2.02419e-08	0.468252	0.794	0.635	0.000280815	Late G1
ENSG00000106268	NUDT1	5.1142e-27	0.409753	0.619	0.331	7.09493e-23	S/G2
ENSG00000106268	NUDT1	2.91504e-25	0.402369	0.618	0.332	4.04403e-21	G2/M
ENSG00000077514	POLD3	6.29556e-27	0.270676	0.281	0.087	8.73383e-23	S/G2
ENSG00000077514	POLD3	3.38156e-18	0.276239	0.283	0.095	4.69123e-14	S
ENSG00000187840	EIF4EBP1	9.99091e-27	0.480317	0.782	0.517	1.38604e-22	S/G2
ENSG00000187840	EIF4EBP1	2.90148e-19	0.443225	0.822	0.525	4.02523e-15	S
ENSG00000100526	CDKN3	1.13312e-26	0.324421	0.483	0.203	1.57197e-22	S/G2
ENSG00000100526	CDKN3	2.10542e-16	0.333494	0.445	0.214	2.92084e-12	M/Early G1
ENSG00000100526	CDKN3	8.33808e-163	1.14226	0.799	0.167	1.15674e-158	G2/M
ENSG00000119969	HELLS	1.2194e-26	0.313531	0.378	0.145	1.69168e-22	S/G2
ENSG00000119969	HELLS	4.0259e-35	0.49799	0.461	0.147	5.58513e-31	S
ENSG00000183527	PSMG1	1.7218e-26	0.406848	0.58	0.305	2.38865e-22	S/G2
ENSG00000183527	PSMG1	3.63967e-08	0.25829	0.493	0.323	0.000504932	S
ENSG00000184220	CMSS1	2.17383e-26	0.373845	0.583	0.295	3.01575e-22	S/G2
ENSG00000184220	CMSS1	1.58239e-10	0.258189	0.48	0.309	2.19525e-06	G2/M
ENSG00000105202	FBL	3.18973e-26	0.393325	0.707	0.412	4.42512e-22	S/G2
ENSG00000156136	DCK	3.33376e-26	0.374585	0.465	0.212	4.62493e-22	S/G2
ENSG00000025770	NCAPH2	4.09273e-26	0.298526	0.296	0.099	5.67785e-22	S/G2
ENSG00000127337	YEATS4	6.06161e-26	0.374717	0.514	0.251	8.40927e-22	S/G2
ENSG00000127337	YEATS4	3.51218e-08	0.275012	0.425	0.268	0.000487245	S
ENSG00000149136	SSRP1	6.34823e-26	0.391998	0.692	0.405	8.8069e-22	S/G2
ENSG00000065911	MTHFD2	6.7438e-26	0.295623	0.387	0.149	9.35567e-22	S/G2
ENSG00000106615	RHEB	6.77809e-26	0.458768	0.949	0.816	9.40325e-22	S/G2
ENSG00000106615	RHEB	2.09246e-26	0.461201	0.934	0.818	2.90287e-22	G2/M
ENSG00000159147	DONSON	6.84012e-26	0.299329	0.332	0.119	9.48929e-22	S/G2
ENSG00000159147	DONSON	2.39183e-12	0.261839	0.297	0.131	3.31818e-08	S
ENSG00000103540	CCP110	1.31907e-25	0.306097	0.308	0.107	1.82994e-21	S/G2
ENSG00000253729	PRKDC	2.05816e-25	0.448624	0.737	0.473	2.85528e-21	S/G2
ENSG00000253729	PRKDC	2.89667e-08	0.276159	0.667	0.489	0.000401854	S
ENSG00000113460	BRIX1	3.1671e-25	0.394631	0.58	0.31	4.39372e-21	S/G2
ENSG00000113460	BRIX1	3.79896e-08	0.263952	0.498	0.327	0.000527029	S
ENSG00000163918	RFC4	7.23922e-25	0.328251	0.432	0.183	1.0043e-20	S/G2
ENSG00000163918	RFC4	2.79984e-49	0.634197	0.584	0.181	3.88422e-45	S
ENSG00000129355	CDKN2D	8.58378e-25	0.264657	0.248	0.075	1.19083e-20	S/G2
ENSG00000023697	DERA	1.02937e-24	0.393819	0.625	0.35	1.42805e-20	S/G2
ENSG00000023697	DERA	5.07933e-13	0.324149	0.598	0.363	7.04656e-09	S
ENSG00000067082	KLF6	1.27748e-24	0.384654	0.508	0.251	1.77224e-20	S/G2
ENSG00000181649	PHLDA2	1.52357e-24	0.525648	0.934	0.758	2.11365e-20	S/G2
ENSG00000181649	PHLDA2	1.81917e-13	0.410476	0.895	0.768	2.52374e-09	S
ENSG00000139289	PHLDA1	1.66196e-24	0.538672	0.976	0.945	2.30563e-20	S/G2
ENSG00000139289	PHLDA1	1.06368e-11	0.353791	0.988	0.945	1.47564e-07	M/Early G1
ENSG00000139289	PHLDA1	1.28461e-11	0.303194	0.95	0.948	1.78214e-07	G2/M
ENSG00000108424	KPNB1	1.80813e-24	0.374005	0.707	0.422	2.50842e-20	S/G2
ENSG00000112118	MCM3	1.84882e-24	0.352554	0.423	0.185	2.56487e-20	S/G2
ENSG00000112118	MCM3	6.85414e-60	0.6523	0.626	0.178	9.50875e-56	S
ENSG00000012963	UBR7	1.91705e-24	0.25133	0.269	0.086	2.65953e-20	S/G2
ENSG00000131351	HAUS8	2.0008e-24	0.300135	0.35	0.136	2.7757e-20	S/G2
ENSG00000131351	HAUS8	7.34894e-18	0.323897	0.361	0.143	1.01952e-13	S
ENSG00000119640	ACYP1	2.04254e-24	0.336295	0.39	0.163	2.83361e-20	S/G2
ENSG00000158042	MRPL17	2.81721e-24	0.418639	0.631	0.371	3.90832e-20	S/G2
ENSG00000158042	MRPL17	4.806e-07	0.26122	0.553	0.387	0.00666736	S
ENSG00000165916	PSMC3	3.0574e-24	0.426868	0.9	0.717	4.24153e-20	S/G2
ENSG00000165916	PSMC3	2.6096e-12	0.315158	0.834	0.726	3.6203e-08	G2/M
ENSG00000164754	RAD21	4.51289e-24	0.364417	0.64	0.359	6.26073e-20	S/G2
ENSG00000164754	RAD21	5.1116e-61	0.75845	0.752	0.348	7.09132e-57	G2/M
ENSG00000012048	BRCA1	4.95269e-24	0.2556	0.293	0.101	6.87087e-20	S/G2
ENSG00000012048	BRCA1	3.21863e-18	0.274336	0.306	0.108	4.4652e-14	S
ENSG00000129534	MIS18BP1	6.34311e-24	0.335005	0.396	0.165	8.79979e-20	S/G2
ENSG00000129534	MIS18BP1	1.87584e-90	0.709712	0.592	0.143	2.60235e-86	G2/M
ENSG00000154640	BTG3	7.11071e-24	0.434961	0.565	0.317	9.86468e-20	S/G2
ENSG00000154640	BTG3	6.30268e-10	0.301207	0.525	0.33	8.7437e-06	S
ENSG00000182054	IDH2	9.46731e-24	0.373369	0.677	0.397	1.3134e-19	S/G2
ENSG00000182054	IDH2	1.34805e-06	0.254585	0.575	0.416	0.0187015	S
ENSG00000152240	HAUS1	9.87427e-24	0.401644	0.713	0.459	1.36986e-19	S/G2
ENSG00000152240	HAUS1	6.49201e-13	0.340759	0.703	0.47	9.00636e-09	S
ENSG00000136159	NUDT15	1.16423e-23	0.334529	0.429	0.192	1.61513e-19	S/G2
ENSG00000177917	ARL6IP6	1.40303e-23	0.417775	0.634	0.385	1.94642e-19	S/G2
ENSG00000177917	ARL6IP6	6.80707e-24	0.515369	0.699	0.39	9.44345e-20	S
ENSG00000142230	SAE1	2.02076e-23	0.380995	0.568	0.311	2.8034e-19	S/G2
ENSG00000142230	SAE1	9.36273e-19	0.326655	0.555	0.314	1.29889e-14	G2/M
ENSG00000142230	SAE1	2.04989e-07	0.258918	0.493	0.327	0.00284382	S
ENSG00000123080	CDKN2C	2.089e-23	0.316645	0.462	0.213	2.89807e-19	S/G2
ENSG00000123080	CDKN2C	3.34965e-77	0.741893	0.633	0.194	4.64697e-73	G2/M
ENSG00000160888	IER2	2.64983e-23	0.47189	0.613	0.361	3.6761e-19	S/G2
ENSG00000111231	GPN3	4.92442e-23	0.361181	0.517	0.268	6.83165e-19	S/G2
ENSG00000110958	PTGES3	6.44605e-23	0.376997	0.964	0.882	8.94261e-19	S/G2
ENSG00000110958	PTGES3	3.84002e-25	0.421778	0.959	0.883	5.32726e-21	G2/M
ENSG00000102007	PLP2	8.80578e-23	0.471024	0.937	0.788	1.22163e-18	S/G2
ENSG00000102007	PLP2	1.82274e-07	0.276281	0.913	0.796	0.00252869	S
ENSG00000136104	RNASEH2B	1.05353e-22	0.343901	0.474	0.232	1.46156e-18	S/G2
ENSG00000136104	RNASEH2B	1.98482e-13	0.321223	0.457	0.243	2.75354e-09	S
ENSG00000105185	PDCD5	1.18623e-22	0.447888	0.87	0.76	1.64566e-18	S/G2
ENSG00000105185	PDCD5	3.70291e-11	0.335302	0.877	0.763	5.13704e-07	S
ENSG00000144381	HSPD1	1.28665e-22	0.424861	0.97	0.888	1.78496e-18	S/G2
ENSG00000144381	HSPD1	2.47816e-08	0.318231	0.918	0.895	0.000343795	M/Early G1
ENSG00000144381	HSPD1	4.36926e-08	0.277015	0.968	0.891	0.000606148	S
ENSG00000095752	IL11	1.42898e-22	0.355484	0.302	0.111	1.98242e-18	S/G2
ENSG00000116237	ICMT	1.69564e-22	0.285199	0.347	0.14	2.35237e-18	S/G2
ENSG00000106462	EZH2	4.18821e-22	0.316768	0.356	0.148	5.8103e-18	S/G2
ENSG00000106462	EZH2	8.03356e-19	0.267147	0.348	0.15	1.1145e-14	G2/M
ENSG00000171208	NETO2	7.14838e-22	0.402614	0.619	0.363	9.91695e-18	S/G2
ENSG00000107672	NSMCE4A	1.015e-21	0.36449	0.535	0.289	1.40811e-17	S/G2
ENSG00000132780	NASP	1.0273e-21	0.392047	0.601	0.348	1.42518e-17	S/G2
ENSG00000132780	NASP	5.55484e-11	0.334012	0.562	0.362	7.70623e-07	S
ENSG00000166582	CENPV	1.42269e-21	0.42995	0.752	0.494	1.9737e-17	S/G2
ENSG00000166582	CENPV	6.68427e-19	0.51193	0.744	0.505	9.27308e-15	S
ENSG00000173272	MZT2A	2.03202e-21	0.409102	0.734	0.487	2.81902e-17	S/G2
ENSG00000006327	TNFRSF12A	2.2744e-21	0.516198	0.967	0.926	3.15528e-17	S/G2
ENSG00000006327	TNFRSF12A	2.69096e-35	0.768091	1	0.925	3.73316e-31	Late G1
ENSG00000172336	POP7	2.40179e-21	0.352773	0.607	0.351	3.33201e-17	S/G2
ENSG00000172336	POP7	1.97491e-09	0.303794	0.557	0.365	2.73979e-05	S
ENSG00000075336	TIMM21	2.40424e-21	0.285461	0.411	0.186	3.3354e-17	S/G2
ENSG00000111196	MAGOHB	2.56708e-21	0.382618	0.58	0.335	3.56131e-17	S/G2
ENSG00000111196	MAGOHB	7.78461e-13	0.348924	0.566	0.346	1.07996e-08	S
ENSG00000179958	DCTPP1	3.05172e-21	0.33813	0.64	0.371	4.23364e-17	S/G2
ENSG00000179958	DCTPP1	1.39066e-26	0.57699	0.708	0.376	1.92926e-22	S
ENSG00000138376	BARD1	4.1979e-21	0.281841	0.347	0.145	5.82374e-17	S/G2
ENSG00000127445	PIN1	4.38061e-21	0.388341	0.903	0.799	6.07721e-17	S/G2
ENSG00000197451	HNRNPAB	4.97302e-21	0.384857	0.674	0.429	6.89907e-17	S/G2
ENSG00000197451	HNRNPAB	1.42772e-12	0.358974	0.671	0.439	1.98068e-08	S
ENSG00000009954	BAZ1B	5.8138e-21	0.318087	0.535	0.286	8.06548e-17	S/G2
ENSG00000138160	KIF11	6.3684e-21	0.270759	0.266	0.094	8.83488e-17	S/G2
ENSG00000138160	KIF11	2.64059e-103	0.584415	0.47	0.07	3.66329e-99	G2/M
ENSG00000134453	RBM17	6.56088e-21	0.373151	0.734	0.479	9.10191e-17	S/G2
ENSG00000132661	NXT1	8.31629e-21	0.351561	0.508	0.271	1.15372e-16	S/G2
ENSG00000132661	NXT1	1.25376e-08	0.28341	0.452	0.285	0.000173934	S
ENSG00000136527	TRA2B	8.98434e-21	0.398517	0.743	0.504	1.2464e-16	S/G2
ENSG00000145354	CISD2	9.66904e-21	0.402039	0.792	0.591	1.34139e-16	S/G2
ENSG00000145354	CISD2	4.76656e-09	0.296359	0.781	0.6	6.61265e-05	S
ENSG00000183691	NOG	1.42823e-20	0.312572	0.36	0.156	1.98138e-16	S/G2
ENSG00000176014	TUBB6	1.88659e-20	0.383338	0.637	0.387	2.61726e-16	S/G2
ENSG00000176014	TUBB6	2.0781e-16	0.33573	0.618	0.39	2.88295e-12	G2/M
ENSG00000116750	UCHL5	1.98174e-20	0.293821	0.381	0.171	2.74927e-16	S/G2
ENSG00000141560	FN3KRP	1.99864e-20	0.318332	0.435	0.211	2.77272e-16	S/G2
ENSG00000141560	FN3KRP	1.72339e-11	0.292939	0.411	0.222	2.39086e-07	S
ENSG00000104472	CHRAC1	2.96985e-20	0.278505	0.35	0.151	4.12007e-16	S/G2
ENSG00000057019	DCBLD2	3.72774e-20	0.443102	0.934	0.834	5.17149e-16	S/G2
ENSG00000057019	DCBLD2	1.19378e-24	0.538215	0.922	0.836	1.65613e-20	G2/M
ENSG00000131876	SNRPA1	5.55738e-20	0.373905	0.616	0.372	7.70975e-16	S/G2
ENSG00000131876	SNRPA1	9.37019e-09	0.303978	0.547	0.385	0.000129993	M/Early G1
ENSG00000131876	SNRPA1	3.17016e-07	0.254947	0.553	0.386	0.00439797	S
ENSG00000126453	BCL2L12	5.64982e-20	0.317337	0.474	0.246	7.83799e-16	S/G2
ENSG00000126453	BCL2L12	7.72276e-36	0.447346	0.552	0.238	1.07138e-31	G2/M
ENSG00000165948	IFI27L1	6.14695e-20	0.275417	0.372	0.166	8.52767e-16	S/G2
ENSG00000152795	HNRNPDL	7.76649e-20	0.364722	0.97	0.869	1.07745e-15	S/G2
ENSG00000152795	HNRNPDL	1.61773e-40	0.603024	0.975	0.869	2.24427e-36	G2/M
ENSG00000080824	HSP90AA1	9.34648e-20	0.441273	0.994	0.993	1.29664e-15	S/G2
ENSG00000080824	HSP90AA1	4.4721e-07	0.276207	1	0.992	0.00620414	M/Early G1
ENSG00000169230	PRELID1	1.61092e-19	0.335961	0.973	0.887	2.23483e-15	S/G2
ENSG00000122861	PLAU	1.97923e-19	0.482936	0.689	0.444	2.74579e-15	S/G2
ENSG00000122861	PLAU	1.92171e-12	0.618878	0.66	0.458	2.66599e-08	Late G1
ENSG00000182004	SNRPE	2.0264e-19	0.354321	0.949	0.833	2.81122e-15	S/G2
ENSG00000182004	SNRPE	1.15221e-06	0.253631	0.918	0.84	0.0159846	S
ENSG00000172115	CYCS	2.21407e-19	0.353661	0.961	0.879	3.07158e-15	S/G2
ENSG00000172115	CYCS	2.57462e-24	0.422244	0.953	0.881	3.57177e-20	G2/M
ENSG00000184207	PGP	2.73451e-19	0.323397	0.541	0.302	3.79358e-15	S/G2
ENSG00000184207	PGP	2.78882e-10	0.257583	0.48	0.31	3.86894e-06	G2/M
ENSG00000205937	RNPS1	2.91751e-19	0.380943	0.752	0.546	4.04747e-15	S/G2
ENSG00000143401	ANP32E	2.92577e-19	0.301603	0.529	0.285	4.05892e-15	S/G2
ENSG00000143401	ANP32E	6.40703e-64	0.680982	0.696	0.267	8.88847e-60	G2/M
ENSG00000100664	EIF5	3.39706e-19	0.386218	0.955	0.867	4.71275e-15	S/G2
ENSG00000100664	EIF5	5.80542e-13	0.305031	0.95	0.868	8.05386e-09	G2/M
ENSG00000114346	ECT2	3.61831e-19	0.256677	0.302	0.121	5.01968e-15	S/G2
ENSG00000114346	ECT2	1.05143e-76	0.596516	0.473	0.101	1.45865e-72	G2/M
ENSG00000060688	SNRNP40	3.80075e-19	0.362625	0.64	0.399	5.27278e-15	S/G2
ENSG00000113456	RAD1	4.78515e-19	0.292795	0.42	0.206	6.63844e-15	S/G2
ENSG00000113456	RAD1	4.2973e-12	0.2681	0.416	0.215	5.96164e-08	S
ENSG00000175592	FOSL1	5.30533e-19	0.295805	0.405	0.197	7.36008e-15	S/G2
ENSG00000175592	FOSL1	1.98462e-09	0.304238	0.387	0.208	2.75327e-05	Late G1
ENSG00000148229	POLE3	6.31009e-19	0.275627	0.423	0.207	8.75399e-15	S/G2
ENSG00000147874	HAUS6	7.88121e-19	0.29217	0.356	0.163	1.09336e-14	S/G2
ENSG00000069275	NUCKS1	8.38936e-19	0.385548	0.918	0.798	1.16386e-14	S/G2
ENSG00000069275	NUCKS1	4.30987e-12	0.32818	0.891	0.804	5.97908e-08	M/Early G1
ENSG00000069275	NUCKS1	1.01231e-44	0.688987	0.956	0.794	1.40438e-40	G2/M
ENSG00000154719	MRPL39	1.07327e-18	0.313518	0.48	0.256	1.48894e-14	S/G2
ENSG00000136908	DPM2	1.10775e-18	0.347034	0.634	0.403	1.53678e-14	S/G2
ENSG00000112110	MRPL18	1.16525e-18	0.346804	0.879	0.706	1.61655e-14	S/G2
ENSG00000128050	PAICS	1.35553e-18	0.384068	0.671	0.43	1.88052e-14	S/G2
ENSG00000128050	PAICS	1.3455e-12	0.352864	0.653	0.441	1.86661e-08	S
ENSG00000138668	HNRNPD	1.40373e-18	0.393983	0.722	0.526	1.94739e-14	S/G2
ENSG00000042753	AP2S1	1.43387e-18	0.340191	0.94	0.832	1.98921e-14	S/G2
ENSG00000183696	UPP1	1.65647e-18	0.328862	0.601	0.354	2.29802e-14	S/G2
ENSG00000130706	ADRM1	1.71447e-18	0.388813	0.782	0.609	2.37848e-14	S/G2
ENSG00000130204	TOMM40	2.01803e-18	0.369515	0.58	0.359	2.79962e-14	S/G2
ENSG00000130204	TOMM40	2.64389e-07	0.253254	0.534	0.371	0.00366788	S
ENSG00000153048	CARHSP1	2.28584e-18	0.382113	0.798	0.586	3.17114e-14	S/G2
ENSG00000153048	CARHSP1	2.45329e-16	0.454804	0.826	0.592	3.40345e-12	S
ENSG00000130520	LSM4	3.02622e-18	0.341533	0.958	0.857	4.19827e-14	S/G2
ENSG00000130520	LSM4	3.53255e-10	0.269951	0.934	0.862	4.90071e-06	M/Early G1
ENSG00000130520	LSM4	3.32388e-13	0.299493	0.956	0.858	4.61122e-09	G2/M
ENSG00000106554	CHCHD3	4.13797e-18	0.37076	0.637	0.41	5.74061e-14	S/G2
ENSG00000128789	PSMG2	4.32801e-18	0.333337	0.683	0.445	6.00425e-14	S/G2
ENSG00000143977	SNRPG	4.60441e-18	0.346754	0.958	0.913	6.3877e-14	S/G2
ENSG00000143977	SNRPG	4.65121e-10	0.258491	0.965	0.914	6.45263e-06	M/Early G1
ENSG00000119403	PHF19	5.45031e-18	0.271562	0.405	0.196	7.56122e-14	S/G2
ENSG00000119403	PHF19	1.79696e-72	0.594931	0.605	0.173	2.49292e-68	G2/M
ENSG00000163584	RPL22L1	5.79182e-18	0.380225	0.807	0.594	8.03499e-14	S/G2
ENSG00000163584	RPL22L1	8.11399e-13	0.405588	0.808	0.602	1.12565e-08	S
ENSG00000087494	PTHLH	5.98869e-18	0.253554	0.233	0.084	8.3081e-14	S/G2
ENSG00000087494	PTHLH	9.90528e-14	0.280415	0.253	0.089	1.37416e-09	Late G1
ENSG00000165527	ARF6	6.19101e-18	0.330146	0.511	0.293	8.58878e-14	S/G2
ENSG00000213719	CLIC1	8.42128e-18	0.304288	1	0.983	1.16828e-13	S/G2
ENSG00000213719	CLIC1	8.80809e-25	0.388641	1	0.983	1.22195e-20	G2/M
ENSG00000047634	SCML1	9.11687e-18	0.256717	0.251	0.095	1.26478e-13	S/G2
ENSG00000140365	COMMD4	1.57849e-17	0.292965	0.52	0.292	2.18985e-13	S/G2
ENSG00000140157	NIPA2	2.20376e-17	0.314091	0.58	0.344	3.05727e-13	S/G2
ENSG00000094916	CBX5	2.24583e-17	0.351797	0.782	0.587	3.11563e-13	S/G2
ENSG00000102054	RBBP7	2.48325e-17	0.370683	0.795	0.611	3.44502e-13	S/G2
ENSG00000123136	DDX39A	2.72252e-17	0.301665	0.55	0.318	3.77695e-13	S/G2
ENSG00000123136	DDX39A	1.23292e-45	0.55129	0.68	0.304	1.71043e-41	G2/M
ENSG00000135318	NT5E	2.75917e-17	0.302044	0.574	0.342	3.8278e-13	S/G2
ENSG00000217555	CKLF	3.17565e-17	0.376639	0.631	0.409	4.40557e-13	S/G2
ENSG00000217555	CKLF	1.22822e-09	0.312991	0.594	0.421	1.7039e-05	S
ENSG00000139350	NEDD1	3.37555e-17	0.278166	0.381	0.187	4.6829e-13	S/G2
ENSG00000143256	PFDN2	6.07689e-17	0.399864	0.909	0.817	8.43047e-13	S/G2
ENSG00000101361	NOP56	6.16488e-17	0.307804	0.498	0.279	8.55254e-13	S/G2
ENSG00000101361	NOP56	2.55622e-12	0.330176	0.498	0.288	3.54625e-08	S
ENSG00000105323	HNRNPUL1	8.39091e-17	0.275615	0.456	0.241	1.16407e-12	S/G2
ENSG00000169813	HNRNPF	8.69008e-17	0.377927	0.773	0.587	1.20557e-12	S/G2
ENSG00000169813	HNRNPF	2.11646e-20	0.5066	0.826	0.591	2.93616e-16	S
ENSG00000101596	SMCHD1	8.78411e-17	0.296224	0.459	0.249	1.21862e-12	S/G2
ENSG00000101596	SMCHD1	9.69559e-10	0.271163	0.438	0.259	1.34507e-05	S
ENSG00000136950	ARPC5L	9.32509e-17	0.326585	0.607	0.38	1.29367e-12	S/G2
ENSG00000126261	UBA2	1.32278e-16	0.279861	0.42	0.219	1.83509e-12	S/G2
ENSG00000050393	MCUR1	1.90882e-16	0.328298	0.571	0.358	2.64811e-12	S/G2
ENSG00000137288	UQCC2	1.91156e-16	0.322346	0.897	0.769	2.65191e-12	S/G2
ENSG00000143799	PARP1	2.29583e-16	0.364427	0.804	0.628	3.18501e-12	S/G2
ENSG00000143799	PARP1	9.3815e-12	0.357392	0.799	0.635	1.30149e-07	S
ENSG00000122034	GTF3A	3.17888e-16	0.333557	0.897	0.776	4.41005e-12	S/G2
ENSG00000160753	RUSC1	3.22834e-16	0.276167	0.399	0.205	4.47868e-12	S/G2
ENSG00000160753	RUSC1	1.27678e-11	0.282429	0.402	0.212	1.77128e-07	S
ENSG00000023572	GLRX2	3.37898e-16	0.277383	0.547	0.322	4.68765e-12	S/G2
ENSG00000197858	GPAA1	3.97683e-16	0.311637	0.695	0.474	5.51706e-12	S/G2
ENSG00000148688	RPP30	4.0838e-16	0.297269	0.508	0.3	5.66546e-12	S/G2
ENSG00000118257	NRP2	4.96339e-16	0.291424	0.622	0.383	6.88571e-12	S/G2
ENSG00000124207	CSE1L	6.04016e-16	0.261126	0.363	0.177	8.37952e-12	S/G2
ENSG00000110841	PPFIBP1	8.06192e-16	0.3478	0.508	0.304	1.11843e-11	S/G2
ENSG00000179029	TMEM107	1.01072e-15	0.251178	0.347	0.168	1.40217e-11	S/G2
ENSG00000134001	EIF2S1	1.07089e-15	0.33813	0.71	0.501	1.48565e-11	S/G2
ENSG00000134001	EIF2S1	1.26885e-12	0.366714	0.726	0.508	1.76027e-08	S
ENSG00000163882	POLR2H	1.33468e-15	0.281593	0.535	0.317	1.8516e-11	S/G2
ENSG00000100028	SNRPD3	1.93882e-15	0.327278	0.831	0.682	2.68972e-11	S/G2
ENSG00000145293	ENOPH1	2.65742e-15	0.314788	0.64	0.431	3.68664e-11	S/G2
ENSG00000145293	ENOPH1	3.50509e-08	0.263315	0.621	0.441	0.000486261	S
ENSG00000162385	MAGOH	2.94048e-15	0.303522	0.68	0.458	4.07933e-11	S/G2
ENSG00000135617	PRADC1	3.3596e-15	0.273449	0.447	0.251	4.66077e-11	S/G2
ENSG00000051596	THOC3	3.36248e-15	0.263275	0.393	0.205	4.66477e-11	S/G2
ENSG00000137547	MRPL15	3.63698e-15	0.382897	0.719	0.529	5.04558e-11	S/G2
ENSG00000150787	PTS	3.8016e-15	0.294298	0.586	0.372	5.27396e-11	S/G2
ENSG00000115541	HSPE1	4.04996e-15	0.335422	0.946	0.873	5.61851e-11	S/G2
ENSG00000066583	ISOC1	5.55951e-15	0.261534	0.35	0.176	7.7127e-11	S/G2
ENSG00000172301	COPRS	6.68268e-15	0.302511	0.511	0.31	9.27088e-11	S/G2
ENSG00000165704	HPRT1	7.01405e-15	0.309619	0.583	0.368	9.7306e-11	S/G2
ENSG00000165704	HPRT1	5.09965e-10	0.269496	0.589	0.376	7.07474e-06	S
ENSG00000198887	SMC5	7.75423e-15	0.258729	0.408	0.218	1.07574e-10	S/G2
ENSG00000135446	CDK4	8.71812e-15	0.31815	0.873	0.775	1.20946e-10	S/G2
ENSG00000135446	CDK4	3.27593e-08	0.258284	0.9	0.777	0.00045447	S
ENSG00000023909	GCLM	8.94247e-15	0.262062	0.387	0.206	1.24059e-10	S/G2
ENSG00000214706	IFRD2	1.05821e-14	0.257179	0.405	0.214	1.46806e-10	S/G2
ENSG00000087365	SF3B2	1.15646e-14	0.317302	0.701	0.479	1.60435e-10	S/G2
ENSG00000189306	RRP7A	1.20617e-14	0.261848	0.405	0.22	1.67332e-10	S/G2
ENSG00000106603	COA1	1.27054e-14	0.294136	0.716	0.5	1.76262e-10	S/G2
ENSG00000119185	ITGB1BP1	1.27261e-14	0.317971	0.743	0.54	1.76549e-10	S/G2
ENSG00000119185	ITGB1BP1	7.08168e-09	0.255721	0.705	0.545	9.82442e-05	G2/M
ENSG00000117748	RPA2	1.29471e-14	0.289134	0.432	0.246	1.79615e-10	S/G2
ENSG00000117748	RPA2	4.15024e-18	0.371688	0.507	0.248	5.75762e-14	S
ENSG00000240065	PSMB9	1.30997e-14	0.298659	0.514	0.312	1.81732e-10	S/G2
ENSG00000146247	PHIP	1.51688e-14	0.253123	0.42	0.228	2.10436e-10	S/G2
ENSG00000106853	PTGR1	1.70824e-14	0.292568	0.48	0.287	2.36984e-10	S/G2
ENSG00000090686	USP48	1.82408e-14	0.266343	0.471	0.273	2.53055e-10	S/G2
ENSG00000144339	TMEFF2	2.08002e-14	0.314936	0.583	0.366	2.88561e-10	S/G2
ENSG00000144339	TMEFF2	7.58156e-13	0.500621	0.593	0.376	1.05179e-08	Late G1
ENSG00000144136	SLC20A1	2.35307e-14	0.27254	0.387	0.207	3.26442e-10	S/G2
ENSG00000100281	HMGXB4	2.55215e-14	0.265992	0.426	0.236	3.5406e-10	S/G2
ENSG00000163950	SLBP	2.75096e-14	0.285075	0.619	0.396	3.81641e-10	S/G2
ENSG00000163950	SLBP	1.23543e-45	0.856531	0.79	0.391	1.71391e-41	S
ENSG00000057757	PITHD1	3.02337e-14	0.264173	0.456	0.262	4.19432e-10	S/G2
ENSG00000107371	EXOSC3	3.51566e-14	0.268491	0.468	0.273	4.87727e-10	S/G2
ENSG00000149948	HMGA2	3.58363e-14	0.277478	0.363	0.188	4.97158e-10	S/G2
ENSG00000108551	RASD1	3.62402e-14	0.334115	0.311	0.149	5.0276e-10	S/G2
ENSG00000173674	EIF1AX	3.71914e-14	0.323665	0.819	0.67	5.15957e-10	S/G2
ENSG00000173674	EIF1AX	5.99937e-12	0.366723	0.845	0.674	8.32293e-08	S
ENSG00000119335	SET	5.34207e-14	0.326744	0.846	0.695	7.41105e-10	S/G2
ENSG00000115053	NCL	7.21857e-14	0.346454	0.906	0.803	1.00143e-09	S/G2
ENSG00000115053	NCL	3.89396e-11	0.346212	0.904	0.807	5.40209e-07	S
ENSG00000082898	XPO1	8.00539e-14	0.260945	0.498	0.3	1.11059e-09	S/G2
ENSG00000082898	XPO1	6.61063e-13	0.271693	0.492	0.302	9.17092e-09	G2/M
ENSG00000100410	PHF5A	8.58639e-14	0.304123	0.577	0.39	1.19119e-09	S/G2
ENSG00000116120	FARSB	8.76015e-14	0.254574	0.408	0.227	1.2153e-09	S/G2
ENSG00000124588	NQO2	8.76624e-14	0.279989	0.462	0.275	1.21614e-09	S/G2
ENSG00000124588	NQO2	1.81525e-07	0.266436	0.438	0.284	0.00251829	S
ENSG00000173917	HOXB2	9.38519e-14	0.406431	0.755	0.614	1.30201e-09	S/G2
ENSG00000173917	HOXB2	2.78975e-20	0.691066	0.84	0.615	3.87023e-16	Late G1
ENSG00000120438	TCP1	9.70689e-14	0.348825	0.782	0.625	1.34664e-09	S/G2
ENSG00000120438	TCP1	4.82388e-13	0.294297	0.806	0.623	6.69217e-09	G2/M
ENSG00000177311	ZBTB38	1.10968e-13	0.292847	0.517	0.322	1.53946e-09	S/G2
ENSG00000146731	CCT6A	1.18324e-13	0.331004	0.885	0.786	1.6415e-09	S/G2
ENSG00000146731	CCT6A	3.12413e-06	0.261798	0.9	0.789	0.043341	S
ENSG00000116670	MAD2L2	1.54087e-13	0.299349	0.761	0.568	2.13765e-09	S/G2
ENSG00000120697	ALG5	2.34644e-13	0.296072	0.571	0.38	3.25521e-09	S/G2
ENSG00000114942	EEF1B2	2.49969e-13	0.291343	0.976	0.952	3.46782e-09	S/G2
ENSG00000103275	UBE2I	2.62081e-13	0.289368	0.885	0.753	3.63585e-09	S/G2
ENSG00000006042	TMEM98	2.7761e-13	0.29619	0.42	0.246	3.85129e-09	S/G2
ENSG00000175745	NR2F1	2.9473e-13	0.254708	0.42	0.236	4.08879e-09	S/G2
ENSG00000106628	POLD2	3.05471e-13	0.29851	0.725	0.531	4.2378e-09	S/G2
ENSG00000160201	U2AF1	3.31341e-13	0.289364	0.931	0.858	4.5967e-09	S/G2
ENSG00000160201	U2AF1	2.43681e-07	0.25143	0.941	0.86	0.00338058	S
ENSG00000095380	NANS	3.36587e-13	0.253434	0.468	0.28	4.66948e-09	S/G2
ENSG00000100567	PSMA3	3.37622e-13	0.314819	0.789	0.617	4.68383e-09	S/G2
ENSG00000167543	TP53I13	3.42117e-13	0.267417	0.514	0.312	4.74618e-09	S/G2
ENSG00000118939	UCHL3	4.0852e-13	0.254663	0.508	0.313	5.6674e-09	S/G2
ENSG00000108010	GLRX3	4.37674e-13	0.307087	0.843	0.694	6.07186e-09	S/G2
ENSG00000121957	GPSM2	4.47158e-13	0.268466	0.517	0.32	6.20343e-09	S/G2
ENSG00000121957	GPSM2	4.2835e-32	0.463028	0.624	0.308	5.9425e-28	G2/M
ENSG00000170860	LSM3	5.34117e-13	0.32549	0.855	0.694	7.40981e-09	S/G2
ENSG00000170860	LSM3	1.60615e-17	0.359726	0.868	0.693	2.22821e-13	G2/M
ENSG00000089280	FUS	5.35279e-13	0.26758	0.671	0.46	7.42592e-09	S/G2
ENSG00000204356	NELFE	5.3996e-13	0.25878	0.574	0.378	7.49087e-09	S/G2
ENSG00000104886	PLEKHJ1	8.18008e-13	0.260654	0.644	0.433	1.13482e-08	S/G2
ENSG00000152082	MZT2B	8.54099e-13	0.270517	0.958	0.892	1.18489e-08	S/G2
ENSG00000152082	MZT2B	1.12771e-15	0.339349	0.973	0.892	1.56447e-11	M/Early G1
ENSG00000152082	MZT2B	1.13249e-17	0.337188	0.978	0.89	1.5711e-13	G2/M
ENSG00000167775	CD320	9.24566e-13	0.258502	0.622	0.42	1.28265e-08	S/G2
ENSG00000070081	NUCB2	1.06606e-12	0.250117	0.631	0.42	1.47895e-08	S/G2
ENSG00000097021	ACOT7	1.09978e-12	0.283991	0.628	0.428	1.52573e-08	S/G2
ENSG00000114405	C3orf14	1.11246e-12	0.271106	0.426	0.249	1.54332e-08	S/G2
ENSG00000108528	SLC25A11	1.19669e-12	0.265249	0.644	0.44	1.66016e-08	S/G2
ENSG00000134809	TIMM10	2.80503e-12	0.251962	0.547	0.354	3.89142e-08	S/G2
ENSG00000134809	TIMM10	1.83201e-15	0.348388	0.564	0.353	2.54155e-11	G2/M
ENSG00000120075	HOXB5	3.91409e-12	0.288425	0.568	0.378	5.43001e-08	S/G2
ENSG00000205531	NAP1L4	4.38492e-12	0.261155	0.574	0.388	6.08319e-08	S/G2
ENSG00000180992	MRPL14	4.77353e-12	0.293226	0.816	0.655	6.62231e-08	S/G2
ENSG00000180992	MRPL14	1.40153e-10	0.329301	0.84	0.66	1.94435e-06	S
ENSG00000124802	EEF1E1	5.91087e-12	0.277084	0.601	0.408	8.20015e-08	S/G2
ENSG00000124802	EEF1E1	6.46598e-17	0.404769	0.667	0.411	8.97026e-13	S
ENSG00000125970	RALY	6.31416e-12	0.304145	0.71	0.54	8.75963e-08	S/G2
ENSG00000166347	CYB5A	7.74129e-12	0.295449	0.556	0.38	1.07395e-07	S/G2
ENSG00000170759	KIF5B	8.08664e-12	0.278356	0.918	0.805	1.12186e-07	S/G2
ENSG00000170759	KIF5B	4.06334e-45	0.642867	0.956	0.801	5.63707e-41	G2/M
ENSG00000115241	PPM1G	1.07539e-11	0.284238	0.662	0.49	1.49189e-07	S/G2
ENSG00000115241	PPM1G	1.04999e-07	0.266663	0.676	0.495	0.00145665	S
ENSG00000204392	LSM2	1.16727e-11	0.304426	0.758	0.612	1.61935e-07	S/G2
ENSG00000204392	LSM2	1.03483e-06	0.258563	0.758	0.618	0.0143561	S
ENSG00000075790	BCAP29	1.23395e-11	0.263193	0.613	0.425	1.71185e-07	S/G2
ENSG00000148335	NTMT1	1.29138e-11	0.25915	0.477	0.307	1.79153e-07	S/G2
ENSG00000117697	NSL1	1.36563e-11	0.258051	0.616	0.426	1.89454e-07	S/G2
ENSG00000055211	GINM1	1.43003e-11	0.272455	0.495	0.317	1.98388e-07	S/G2
ENSG00000100345	MYH9	1.44358e-11	0.260025	0.498	0.317	2.00267e-07	S/G2
ENSG00000179041	RRS1	1.80036e-11	0.273861	0.311	0.166	2.49764e-07	S/G2
ENSG00000120992	LYPLA1	1.90254e-11	0.276717	0.74	0.573	2.6394e-07	S/G2
ENSG00000053371	AKR7A2	2.21416e-11	0.253698	0.607	0.43	3.0717e-07	S/G2
ENSG00000196754	S100A2	2.64204e-11	0.251886	0.396	0.23	3.6653e-07	S/G2
ENSG00000167978	SRRM2	3.59706e-11	0.263506	0.647	0.452	4.99021e-07	S/G2
ENSG00000167005	NUDT21	3.71448e-11	0.25388	0.502	0.326	5.1531e-07	S/G2
ENSG00000136518	ACTL6A	4.15454e-11	0.260433	0.644	0.467	5.76359e-07	S/G2
ENSG00000115756	HPCAL1	4.70822e-11	0.276785	0.595	0.418	6.53171e-07	S/G2
ENSG00000079462	PAFAH1B3	4.9707e-11	0.270832	0.782	0.624	6.89585e-07	S/G2
ENSG00000142864	SERBP1	5.52311e-11	0.275421	0.955	0.901	7.66221e-07	S/G2
ENSG00000149485	FADS1	5.92681e-11	0.258782	0.589	0.409	8.22227e-07	S/G2
ENSG00000178741	COX5A	7.45288e-11	0.272724	0.949	0.881	1.03394e-06	S/G2
ENSG00000011422	PLAUR	8.31701e-11	0.264581	0.453	0.283	1.15382e-06	S/G2
ENSG00000138495	COX17	9.57843e-11	0.272586	0.77	0.591	1.32882e-06	S/G2
ENSG00000138495	COX17	2.51795e-09	0.256735	0.715	0.598	3.49315e-05	G2/M
ENSG00000143549	TPM3	1.10157e-10	0.267141	0.798	0.647	1.52821e-06	S/G2
ENSG00000177606	JUN	1.65637e-10	0.287886	0.665	0.488	2.29788e-06	S/G2
ENSG00000145833	DDX46	1.68485e-10	0.282718	0.707	0.554	2.33739e-06	S/G2
ENSG00000162910	MRPL55	2.37066e-10	0.267806	0.628	0.464	3.28882e-06	S/G2
ENSG00000131016	AKAP12	2.49761e-10	0.324988	0.867	0.763	3.46493e-06	S/G2
ENSG00000131016	AKAP12	4.58779e-11	0.4416	0.886	0.766	6.36464e-07	S
ENSG00000144848	ATG3	2.64304e-10	0.268533	0.571	0.402	3.66668e-06	S/G2
ENSG00000147509	RGS20	2.70358e-10	0.26841	0.544	0.363	3.75068e-06	S/G2
ENSG00000147509	RGS20	4.48881e-10	0.294949	0.559	0.367	6.22733e-06	M/Early G1
ENSG00000147509	RGS20	4.33482e-09	0.272449	0.52	0.367	6.0137e-05	G2/M
ENSG00000150991	UBC	3.69467e-10	0.346113	0.934	0.892	5.12562e-06	S/G2
ENSG00000164167	LSM6	4.33022e-10	0.308548	0.855	0.774	6.00731e-06	S/G2
ENSG00000164167	LSM6	1.22699e-19	0.390396	0.937	0.765	1.7022e-15	G2/M
ENSG00000156113	KCNMA1	4.8022e-10	0.255834	0.438	0.277	6.66209e-06	S/G2
ENSG00000120437	ACAT2	7.63149e-10	0.272676	0.873	0.733	1.05872e-05	S/G2
ENSG00000120437	ACAT2	3.63887e-17	0.556954	0.9	0.736	5.0482e-13	S
ENSG00000120437	ACAT2	9.36115e-09	0.407371	0.84	0.742	0.000129867	Late G1
ENSG00000079246	XRCC5	1.02082e-09	0.275572	0.822	0.723	1.41618e-05	S/G2
ENSG00000069849	ATP1B3	1.22527e-09	0.270668	0.885	0.795	1.69982e-05	S/G2
ENSG00000109971	HSPA8	1.33094e-09	0.277603	0.991	0.947	1.84642e-05	S/G2
ENSG00000109971	HSPA8	1.02462e-15	0.423187	0.991	0.949	1.42146e-11	S
ENSG00000198937	CCDC167	1.35522e-09	0.288893	0.746	0.626	1.8801e-05	S/G2
ENSG00000198937	CCDC167	7.33296e-26	0.500663	0.824	0.617	1.0173e-21	G2/M
ENSG00000170144	HNRNPA3	1.42983e-09	0.256693	0.921	0.893	1.9836e-05	S/G2
ENSG00000170144	HNRNPA3	2.6163e-10	0.264584	0.944	0.891	3.6296e-06	G2/M
ENSG00000145050	MANF	4.56632e-09	0.257096	0.846	0.728	6.33485e-05	S/G2
ENSG00000145050	MANF	2.83988e-10	0.344333	0.872	0.731	3.93976e-06	S
ENSG00000135486	HNRNPA1	1.30762e-52	0.549566	1	0.997	1.81406e-48	M/Early G1
ENSG00000135486	HNRNPA1	2.00855e-46	0.461574	1	0.997	2.78646e-42	G2/M
ENSG00000122566	HNRNPA2B1	4.04691e-49	0.644083	1	0.983	5.61428e-45	M/Early G1
ENSG00000122566	HNRNPA2B1	3.01488e-41	0.507306	1	0.983	4.18254e-37	G2/M
ENSG00000135451	TROAP	1.59929e-42	0.466345	0.465	0.135	2.21869e-38	M/Early G1
ENSG00000135451	TROAP	7.01258e-130	0.812151	0.624	0.109	9.72855e-126	G2/M
ENSG00000100097	LGALS1	2.11262e-32	0.317548	1	1	2.93084e-28	M/Early G1
ENSG00000134333	LDHA	6.25082e-27	0.468751	1	0.975	8.67176e-23	M/Early G1
ENSG00000134333	LDHA	1.28652e-14	0.283237	0.994	0.975	1.78479e-10	G2/M
ENSG00000102172	SMS	9.98857e-27	0.438113	1	0.997	1.38571e-22	M/Early G1
ENSG00000160789	LMNA	5.32837e-23	0.475572	0.977	0.882	7.39205e-19	M/Early G1
ENSG00000160789	LMNA	5.23235e-17	0.318542	0.972	0.88	7.25884e-13	G2/M
ENSG00000099783	HNRNPM	1.23996e-22	0.498589	0.895	0.697	1.7202e-18	M/Early G1
ENSG00000176340	COX8A	4.37522e-22	0.373478	0.992	0.979	6.06974e-18	M/Early G1
ENSG00000176340	COX8A	6.14028e-15	0.271683	0.997	0.978	8.51841e-11	G2/M
ENSG00000170540	ARL6IP1	5.88742e-19	0.608273	0.867	0.794	8.16762e-15	M/Early G1
ENSG00000170540	ARL6IP1	1.46767e-122	1.65089	0.994	0.777	2.0361e-118	G2/M
ENSG00000104904	OAZ1	8.32741e-19	0.289766	1	0.998	1.15526e-14	M/Early G1
ENSG00000196531	NACA	4.94542e-17	0.283428	1	0.999	6.86078e-13	M/Early G1
ENSG00000106355	LSM5	3.71295e-16	0.383631	0.836	0.615	5.15097e-12	M/Early G1
ENSG00000106355	LSM5	1.22922e-41	0.616858	0.878	0.605	1.7053e-37	G2/M
ENSG00000143742	SRP9	1.26251e-15	0.314207	1	0.984	1.75148e-11	M/Early G1
ENSG00000188643	S100A16	1.49988e-14	0.25392	1	1	2.08078e-10	M/Early G1
ENSG00000188643	S100A16	9.15962e-26	0.326883	1	1	1.27071e-21	G2/M
ENSG00000100911	PSME2	1.2384e-13	0.382931	0.855	0.716	1.71804e-09	M/Early G1
ENSG00000100911	PSME2	6.77138e-11	0.292584	0.84	0.714	9.39394e-07	G2/M
ENSG00000092199	HNRNPC	1.9724e-13	0.344412	0.949	0.917	2.73631e-09	M/Early G1
ENSG00000198168	SVIP	2.14172e-13	0.389392	0.969	0.944	2.97121e-09	M/Early G1
ENSG00000198168	SVIP	1.42797e-25	0.506009	0.991	0.941	1.98103e-21	G2/M
ENSG00000121774	KHDRBS1	4.06394e-12	0.389034	0.734	0.549	5.6379e-08	M/Early G1
ENSG00000121774	KHDRBS1	2.32592e-10	0.292048	0.693	0.55	3.22675e-06	G2/M
ENSG00000166165	CKB	1.11172e-11	0.33266	0.977	0.942	1.54229e-07	M/Early G1
ENSG00000166598	HSP90B1	1.59491e-11	0.379477	0.949	0.893	2.21262e-07	M/Early G1
ENSG00000125944	HNRNPR	7.51886e-11	0.346657	0.82	0.674	1.04309e-06	M/Early G1
ENSG00000117592	PRDX6	3.57373e-10	0.286337	0.953	0.917	4.95784e-06	M/Early G1
ENSG00000096746	HNRNPH3	3.6737e-10	0.345059	0.645	0.488	5.09652e-06	M/Early G1
ENSG00000096746	HNRNPH3	8.93481e-21	0.4338	0.715	0.476	1.23953e-16	G2/M
ENSG00000096384	HSP90AB1	4.17938e-10	0.292674	0.984	0.973	5.79805e-06	M/Early G1
ENSG00000101955	SRPX	1.85428e-09	0.286402	0.977	0.928	2.57245e-05	M/Early G1
ENSG00000182512	GLRX5	2.69495e-09	0.281255	0.641	0.471	3.73871e-05	M/Early G1
ENSG00000182512	GLRX5	1.50977e-14	0.333845	0.655	0.465	2.0945e-10	G2/M
ENSG00000143621	ILF2	7.74136e-09	0.270242	0.895	0.798	0.000107396	M/Early G1
ENSG00000143621	ILF2	3.42073e-24	0.462225	0.937	0.791	4.74558e-20	G2/M
ENSG00000102760	RGCC	1.83933e-08	0.305344	0.242	0.122	0.00025517	M/Early G1
ENSG00000115484	CCT4	5.36445e-08	0.25482	0.867	0.79	0.00074421	M/Early G1
ENSG00000137210	TMEM14B	7.40544e-08	0.256191	0.816	0.687	0.00102736	M/Early G1
ENSG00000099817	POLR2E	2.48155e-07	0.2501	0.777	0.647	0.00344266	M/Early G1
ENSG00000118418	HMGN3	4.67228e-07	0.25045	0.844	0.758	0.00648186	M/Early G1
ENSG00000118418	HMGN3	1.31494e-13	0.327833	0.893	0.75	1.82422e-09	G2/M
ENSG00000008517	IL32	6.23195e-07	0.270425	0.398	0.255	0.00864559	M/Early G1
ENSG00000137880	GCHFR	9.16115e-07	0.260287	0.648	0.51	0.0127093	M/Early G1
ENSG00000117399	CDC20	1.91572e-261	1.76005	0.89	0.129	2.65768e-257	G2/M
ENSG00000126787	DLGAP5	1.45151e-245	1.34638	0.796	0.092	2.01368e-241	G2/M
ENSG00000087586	AURKA	6.63513e-243	1.39867	0.79	0.093	9.20492e-239	G2/M
ENSG00000117650	NEK2	7.14299e-234	0.854575	0.58	0.032	9.90946e-230	G2/M
ENSG00000134057	CCNB1	2.97235e-226	2.23982	0.947	0.223	4.12354e-222	G2/M
ENSG00000024526	DEPDC1	2.88393e-224	1.1449	0.774	0.094	4.00088e-220	G2/M
ENSG00000166851	PLK1	2.68743e-216	1.1282	0.677	0.068	3.72827e-212	G2/M
ENSG00000134690	CDCA8	2.66946e-200	0.849528	0.624	0.058	3.70334e-196	G2/M
ENSG00000128944	KNSTRN	6.99683e-168	1.10577	0.693	0.111	9.7067e-164	G2/M
ENSG00000112984	KIF20A	8.3526e-156	0.61335	0.436	0.03	1.15876e-151	G2/M
ENSG00000169679	BUB1	3.00464e-147	0.689814	0.542	0.063	4.16834e-143	G2/M
ENSG00000101447	FAM83D	8.85617e-142	0.670618	0.483	0.048	1.22862e-137	G2/M
ENSG00000140451	PIF1	1.06538e-131	0.576979	0.37	0.025	1.478e-127	G2/M
ENSG00000142945	KIF2C	3.33708e-129	0.651622	0.505	0.063	4.62953e-125	G2/M
ENSG00000161800	RACGAP1	2.02467e-127	0.664084	0.524	0.071	2.80883e-123	G2/M
ENSG00000072571	HMMR	2.53654e-126	0.705191	0.492	0.061	3.51895e-122	G2/M
ENSG00000118193	KIF14	1.14241e-118	0.493099	0.395	0.036	1.58486e-114	G2/M
ENSG00000121621	KIF18A	2.03887e-115	0.498243	0.392	0.038	2.82852e-111	G2/M
ENSG00000139354	GAS2L3	5.9798e-114	0.451326	0.313	0.02	8.29578e-110	G2/M
ENSG00000029993	HMGB3	3.36221e-111	1.14332	0.909	0.439	4.6644e-107	G2/M
ENSG00000134222	PSRC1	2.36998e-96	0.665656	0.545	0.111	3.28787e-92	G2/M
ENSG00000013810	TACC3	1.25268e-95	0.554481	0.486	0.082	1.73784e-91	G2/M
ENSG00000104147	OIP5	3.54367e-89	0.56702	0.476	0.087	4.91613e-85	G2/M
ENSG00000112742	TTK	2.01256e-86	0.477744	0.348	0.043	2.79203e-82	G2/M
ENSG00000068489	PRR11	1.62841e-84	0.508339	0.426	0.071	2.25909e-80	G2/M
ENSG00000035499	DEPDC1B	8.80773e-82	0.41635	0.335	0.042	1.2219e-77	G2/M
ENSG00000101224	CDC25B	2.71086e-78	0.504409	0.461	0.091	3.76078e-74	G2/M
ENSG00000156970	BUB1B	8.50537e-73	0.406805	0.323	0.045	1.17995e-68	G2/M
ENSG00000092140	G2E3	2.17203e-66	0.587978	0.48	0.122	3.01326e-62	G2/M
ENSG00000168476	REEP4	1.26688e-64	0.499644	0.448	0.105	1.75754e-60	G2/M
ENSG00000133101	CCNA1	2.93913e-63	0.408073	0.329	0.055	4.07746e-59	G2/M
ENSG00000010292	NCAPD2	2.09351e-60	0.395061	0.367	0.072	2.90433e-56	G2/M
ENSG00000185361	TNFAIP8L1	8.89318e-59	0.300846	0.257	0.034	1.23375e-54	G2/M
ENSG00000162063	CCNF	2.9184e-56	0.298918	0.232	0.029	4.0487e-52	G2/M
ENSG00000122483	CCDC18	4.24634e-56	0.387426	0.335	0.066	5.89094e-52	G2/M
ENSG00000158402	CDC25C	1.46109e-54	0.286618	0.232	0.03	2.02697e-50	G2/M
ENSG00000111206	FOXM1	1.74319e-50	0.360633	0.32	0.065	2.41833e-46	G2/M
ENSG00000173456	RNF26	4.24262e-49	0.454267	0.461	0.139	5.88579e-45	G2/M
ENSG00000076382	SPAG5	5.30194e-49	0.299226	0.248	0.039	7.35539e-45	G2/M
ENSG00000100908	EMC9	3.98597e-48	0.500074	0.53	0.185	5.52974e-44	G2/M
ENSG00000116560	SFPQ	4.9591e-47	0.641114	0.787	0.449	6.87976e-43	G2/M
ENSG00000186193	SAPCD2	7.74219e-45	0.294675	0.238	0.04	1.07407e-40	G2/M
ENSG00000175216	CKAP5	1.08326e-43	0.522615	0.577	0.231	1.50281e-39	G2/M
ENSG00000151466	SCLT1	1.52941e-41	0.309358	0.307	0.071	2.12176e-37	G2/M
ENSG00000147274	RBMX	1.92381e-40	0.621753	0.897	0.672	2.6689e-36	G2/M
ENSG00000196839	ADA	1.34776e-38	0.465154	0.527	0.206	1.86975e-34	G2/M
ENSG00000170584	NUDCD2	1.37282e-37	0.56613	0.752	0.44	1.90452e-33	G2/M
ENSG00000004897	CDC27	2.69191e-37	0.456394	0.524	0.215	3.73449e-33	G2/M
ENSG00000160298	C21orf58	1.32759e-35	0.28947	0.257	0.059	1.84176e-31	G2/M
ENSG00000120053	GOT1	1.90003e-35	0.390551	0.433	0.154	2.63591e-31	G2/M
ENSG00000114107	CEP70	1.06862e-33	0.274042	0.27	0.067	1.4825e-29	G2/M
ENSG00000198189	HSD17B11	3.03082e-33	0.358672	0.317	0.093	4.20466e-29	G2/M
ENSG00000185480	PARPBP	4.1922e-31	0.297904	0.245	0.061	5.81584e-27	G2/M
ENSG00000196290	NIF3L1	1.75042e-30	0.326458	0.37	0.128	2.42836e-26	G2/M
ENSG00000100578	KIAA0586	1.98146e-30	0.30735	0.31	0.094	2.74888e-26	G2/M
ENSG00000163002	NUP35	4.32458e-30	0.323656	0.339	0.112	5.99949e-26	G2/M
ENSG00000185262	UBALD2	1.82635e-29	0.251484	0.223	0.053	2.53369e-25	G2/M
ENSG00000100401	RANGAP1	2.68497e-29	0.262885	0.235	0.059	3.72486e-25	G2/M
ENSG00000051825	MPHOSPH9	6.19502e-29	0.344673	0.373	0.136	8.59435e-25	G2/M
ENSG00000078668	VDAC3	9.18747e-26	0.46806	0.868	0.729	1.27458e-21	G2/M
ENSG00000112983	BRD8	1.2098e-25	0.340768	0.408	0.17	1.67835e-21	G2/M
ENSG00000160014	CALM3	1.45362e-25	0.484542	0.787	0.535	2.01661e-21	G2/M
ENSG00000143815	LBR	3.27867e-25	0.428176	0.655	0.377	4.5485e-21	G2/M
ENSG00000172795	DCP2	5.44672e-25	0.389203	0.461	0.214	7.55624e-21	G2/M
ENSG00000149483	TMEM138	1.23544e-24	0.305278	0.364	0.142	1.71393e-20	G2/M
ENSG00000160813	PPP1R35	1.40128e-24	0.316643	0.339	0.128	1.94399e-20	G2/M
ENSG00000165898	ISCA2	1.57964e-24	0.435203	0.687	0.421	2.19143e-20	G2/M
ENSG00000136485	DCAF7	1.6875e-23	0.363232	0.483	0.235	2.34107e-19	G2/M
ENSG00000185880	TRIM69	1.43044e-22	0.2712	0.32	0.12	1.98446e-18	G2/M
ENSG00000123562	MORF4L2	2.37528e-22	0.3999	0.962	0.902	3.29522e-18	G2/M
ENSG00000105355	PLIN3	8.57613e-22	0.412185	0.658	0.41	1.18977e-17	G2/M
ENSG00000137831	UACA	4.12722e-21	0.285095	0.429	0.197	5.72569e-17	G2/M
ENSG00000075188	NUP37	7.72305e-21	0.284762	0.367	0.158	1.07142e-16	G2/M
ENSG00000111639	MRPL51	1.27698e-20	0.370325	0.969	0.904	1.77156e-16	G2/M
ENSG00000136861	CDK5RAP2	1.29392e-20	0.294702	0.357	0.152	1.79505e-16	G2/M
ENSG00000161542	PRPSAP1	2.49818e-20	0.332212	0.486	0.25	3.46572e-16	G2/M
ENSG00000143321	HDGF	3.09152e-20	0.318032	0.458	0.227	4.28886e-16	G2/M
ENSG00000163171	CDC42EP3	1.21694e-18	0.413323	0.746	0.524	1.68826e-14	G2/M
ENSG00000106236	NPTX2	4.34493e-18	0.413462	0.483	0.269	6.02772e-14	G2/M
ENSG00000176101	SSNA1	6.25386e-18	0.370321	0.752	0.565	8.67598e-14	G2/M
ENSG00000115306	SPTBN1	8.90084e-18	0.316131	0.545	0.314	1.23481e-13	G2/M
ENSG00000135211	TMEM60	1.35302e-17	0.324401	0.48	0.264	1.87705e-13	G2/M
ENSG00000125148	MT2A	2.3711e-17	0.439721	0.787	0.587	3.28942e-13	G2/M
ENSG00000143771	CNIH4	3.19028e-17	0.381907	0.806	0.67	4.42588e-13	G2/M
ENSG00000183207	RUVBL2	6.0093e-17	0.34211	0.58	0.365	8.33671e-13	G2/M
ENSG00000121390	PSPC1	1.12807e-16	0.263349	0.339	0.156	1.56497e-12	G2/M
ENSG00000117862	TXNDC12	2.02263e-16	0.311994	0.614	0.376	2.80599e-12	G2/M
ENSG00000127483	HP1BP3	3.61196e-16	0.365441	0.749	0.553	5.01087e-12	G2/M
ENSG00000084463	WBP11	2.00454e-15	0.299493	0.53	0.314	2.7809e-11	G2/M
ENSG00000204308	RNF5	2.26135e-15	0.363217	0.671	0.468	3.13717e-11	G2/M
ENSG00000135334	AKIRIN2	3.08238e-15	0.29539	0.495	0.292	4.27618e-11	G2/M
ENSG00000141552	ANAPC11	3.88495e-15	0.288587	0.994	0.971	5.38959e-11	G2/M
ENSG00000175334	BANF1	1.56378e-14	0.298571	0.978	0.92	2.16944e-10	G2/M
ENSG00000078304	PPP2R5C	3.01512e-14	0.287716	0.373	0.196	4.18288e-10	G2/M
ENSG00000092531	SNAP23	8.89363e-14	0.263923	0.408	0.225	1.23381e-09	G2/M
ENSG00000169738	DCXR	1.72888e-13	0.330379	0.721	0.54	2.39847e-09	G2/M
ENSG00000174891	RSRC1	2.15871e-13	0.300488	0.577	0.375	2.99478e-09	G2/M
ENSG00000183011	NAA38	3.03772e-13	0.298497	0.555	0.364	4.21422e-09	G2/M
ENSG00000108468	CBX1	3.99732e-13	0.313105	0.696	0.512	5.54549e-09	G2/M
ENSG00000152944	MED21	1.05112e-12	0.27076	0.514	0.323	1.45822e-08	G2/M
ENSG00000078674	PCM1	2.47834e-12	0.250012	0.549	0.348	3.4382e-08	G2/M
ENSG00000177426	TGIF1	3.93279e-12	0.288332	0.542	0.351	5.45596e-08	G2/M
ENSG00000071054	MAP4K4	7.02115e-12	0.284396	0.48	0.305	9.74045e-08	G2/M
ENSG00000137100	DCTN3	9.97387e-12	0.321525	0.702	0.545	1.38368e-07	G2/M
ENSG00000115758	ODC1	1.17583e-11	0.257196	0.52	0.331	1.63123e-07	G2/M
ENSG00000168439	STIP1	1.48685e-11	0.309353	0.583	0.401	2.06271e-07	G2/M
ENSG00000182628	SKA2	2.50833e-11	0.264808	0.467	0.29	3.47981e-07	G2/M
ENSG00000144034	TPRKB	2.85704e-11	0.25861	0.502	0.323	3.96357e-07	G2/M
ENSG00000148834	GSTO1	7.08064e-11	0.268036	0.818	0.692	9.82298e-07	G2/M
ENSG00000163320	CGGBP1	1.22749e-10	0.252162	0.608	0.424	1.7029e-06	G2/M
ENSG00000167461	RAB8A	2.35619e-10	0.261065	0.492	0.328	3.26874e-06	G2/M
ENSG00000167461	RAB8A	1.68735e-08	0.253186	0.511	0.333	0.000234086	S
ENSG00000132429	POPDC3	4.18359e-10	0.301813	0.708	0.577	5.80389e-06	G2/M
ENSG00000064961	HMG20B	8.68449e-10	0.255088	0.536	0.373	1.2048e-05	G2/M
ENSG00000122565	CBX3	9.83755e-10	0.291987	0.806	0.742	1.36476e-05	G2/M
ENSG00000150753	CCT5	1.01745e-09	0.297332	0.749	0.621	1.41151e-05	G2/M
ENSG00000128228	SDF2L1	2.25177e-09	0.256394	0.633	0.457	3.12388e-05	G2/M
ENSG00000092820	EZR	4.23491e-09	0.25727	0.639	0.467	5.87509e-05	G2/M
ENSG00000137776	SLTM	4.53758e-09	0.285641	0.618	0.47	6.29498e-05	G2/M
ENSG00000115363	EVA1A	1.46623e-08	0.258975	0.379	0.241	0.00020341	G2/M
ENSG00000172590	MRPL52	2.01953e-08	0.29186	0.818	0.737	0.000280169	G2/M
ENSG00000121644	DESI2	8.53407e-08	0.261452	0.596	0.447	0.00118393	G2/M
ENSG00000175305	CCNE2	1.44318e-117	0.670018	0.475	0.047	2.00213e-113	S
ENSG00000189057	FAM111B	2.30003e-83	0.593829	0.443	0.061	3.19083e-79	S
ENSG00000144354	CDCA7	9.32279e-49	0.464618	0.365	0.071	1.29335e-44	S
ENSG00000051180	RAD51	3.71387e-47	0.439305	0.374	0.076	5.15225e-43	S
ENSG00000100297	MCM5	1.04574e-46	0.586116	0.489	0.132	1.45076e-42	S
ENSG00000167670	CHAF1A	3.13025e-44	0.447474	0.42	0.101	4.34259e-40	S
ENSG00000076003	MCM6	9.27735e-40	0.467053	0.434	0.118	1.28705e-35	S
ENSG00000065328	MCM10	2.65426e-36	0.335886	0.283	0.056	3.68225e-32	S
ENSG00000105173	CCNE1	2.07959e-31	0.254053	0.21	0.036	2.88502e-27	S
ENSG00000075131	TIPIN	2.24973e-25	0.298672	0.297	0.082	3.12105e-21	S
ENSG00000076248	UNG	1.90109e-23	0.37088	0.338	0.111	2.63739e-19	S
ENSG00000164649	CDCA7L	3.14728e-20	0.268338	0.247	0.07	4.36623e-16	S
ENSG00000140416	TPM1	1.36834e-19	0.500265	0.995	0.96	1.89829e-15	S
ENSG00000140416	TPM1	1.03554e-15	0.524681	0.985	0.961	1.4366e-11	Late G1
ENSG00000095002	MSH2	8.76366e-18	0.287909	0.279	0.095	1.21578e-13	S
ENSG00000116062	MSH6	1.17685e-17	0.270379	0.283	0.097	1.63264e-13	S
ENSG00000104738	MCM4	2.92024e-16	0.286463	0.32	0.124	4.05126e-12	S
ENSG00000108179	PPIF	9.4228e-15	0.335968	0.411	0.197	1.30722e-10	S
ENSG00000109084	TMEM97	8.47462e-14	0.37372	0.543	0.31	1.17568e-09	S
ENSG00000101608	MYL12A	1.47884e-13	0.356915	0.977	0.918	2.05159e-09	S
ENSG00000101608	MYL12A	1.71019e-09	0.404731	0.964	0.92	2.37255e-05	Late G1
ENSG00000115392	FANCL	2.21763e-13	0.263816	0.32	0.139	3.07652e-09	S
ENSG00000055044	NOP58	2.3555e-13	0.333846	0.511	0.287	3.26779e-09	S
ENSG00000122786	CALD1	2.52945e-13	0.381831	0.982	0.971	3.50911e-09	S
ENSG00000122786	CALD1	7.15354e-13	0.528059	0.99	0.97	9.92411e-09	Late G1
ENSG00000123737	EXOSC9	5.64709e-13	0.276728	0.338	0.155	7.83421e-09	S
ENSG00000106484	MEST	1.48409e-12	0.440307	0.913	0.826	2.05888e-08	S
ENSG00000106484	MEST	4.07577e-11	0.480779	0.897	0.828	5.65431e-07	Late G1
ENSG00000149554	CHEK1	5.45912e-12	0.265063	0.365	0.178	7.57343e-08	S
ENSG00000107438	PDLIM1	1.74582e-11	0.362965	0.763	0.571	2.42198e-07	S
ENSG00000197771	MCMBP	2.47534e-11	0.250311	0.347	0.17	3.43404e-07	S
ENSG00000015475	BID	6.52021e-11	0.302744	0.594	0.384	9.04549e-07	S
ENSG00000100941	PNN	1.10033e-10	0.28152	0.589	0.374	1.52648e-06	S
ENSG00000115816	CEBPZ	1.81075e-10	0.2743	0.479	0.284	2.51205e-06	S
ENSG00000169756	LIMS1	3.34287e-10	0.351791	0.858	0.763	4.63756e-06	S
ENSG00000175606	TMEM70	4.50195e-09	0.258188	0.457	0.278	6.24556e-05	S
ENSG00000130826	DKC1	4.53676e-09	0.257572	0.397	0.228	6.29385e-05	S
ENSG00000136490	LIMD2	1.65881e-08	0.254468	0.557	0.37	0.000230127	S
ENSG00000115091	ACTR3	1.02688e-07	0.265298	0.927	0.911	0.00142459	S
ENSG00000110092	CCND1	1.60338e-07	0.296246	0.895	0.806	0.00222437	S
ENSG00000110092	CCND1	1.70364e-17	0.665349	0.918	0.805	2.36346e-13	Late G1
ENSG00000167508	MVD	1.87744e-07	0.26411	0.411	0.26	0.00260457	S
ENSG00000139921	TMX1	2.0912e-07	0.281104	0.708	0.557	0.00290112	S
ENSG00000125901	MRPS26	2.76655e-07	0.277415	0.626	0.467	0.00383804	S
ENSG00000035928	RFC1	3.58244e-07	0.250174	0.489	0.339	0.00496992	S
ENSG00000178035	IMPDH2	3.85239e-07	0.253005	0.703	0.542	0.00534442	S
ENSG00000158417	EIF5B	3.91059e-07	0.283313	0.831	0.734	0.00542516	S
ENSG00000152154	TMEM178A	1.12534e-06	0.270407	0.575	0.425	0.0156119	S
ENSG00000078401	EDN1	6.03901e-135	1.18209	0.515	0.044	8.37792e-131	Late G1
ENSG00000148677	ANKRD1	1.75005e-128	1.4873	0.552	0.056	2.42785e-124	Late G1
ENSG00000164442	CITED2	9.5472e-81	1.16971	0.675	0.163	1.32448e-76	Late G1
ENSG00000145632	PLK2	2.92241e-74	0.661425	0.479	0.076	4.05426e-70	Late G1
ENSG00000136997	MYC	3.12577e-31	0.389317	0.268	0.054	4.33638e-27	Late G1
ENSG00000099860	GADD45B	4.26682e-26	0.298367	0.227	0.046	5.91936e-22	Late G1
ENSG00000148154	UGCG	4.73154e-23	0.396821	0.335	0.104	6.56406e-19	Late G1
ENSG00000162614	NEXN	5.18756e-22	0.605274	0.649	0.35	7.19671e-18	Late G1
ENSG00000150347	ARID5B	8.52758e-21	0.634567	0.515	0.238	1.18303e-16	Late G1
ENSG00000050405	LIMA1	1.91807e-19	0.570173	0.814	0.566	2.66094e-15	Late G1
ENSG00000106617	PRKAG2	1.64943e-18	0.357508	0.356	0.131	2.28825e-14	Late G1
ENSG00000117519	CNN3	1.6653e-18	0.478936	0.979	0.951	2.31027e-14	Late G1
ENSG00000153904	DDAH1	4.63044e-17	0.285452	0.268	0.085	6.42381e-13	Late G1
ENSG00000135046	ANXA1	6.30848e-17	0.563233	0.985	0.96	8.75175e-13	Late G1
ENSG00000138798	EGF	7.21276e-16	0.396911	0.376	0.16	1.00063e-11	Late G1
ENSG00000113070	HBEGF	2.79574e-15	0.340293	0.247	0.08	3.87854e-11	Late G1
ENSG00000184564	SLITRK6	2.02929e-13	0.398011	0.361	0.166	2.81523e-09	Late G1
ENSG00000106366	SERPINE1	6.21272e-12	0.608799	0.51	0.308	8.61891e-08	Late G1
ENSG00000152661	GJA1	1.35499e-10	0.311239	0.423	0.234	1.87977e-06	Late G1
ENSG00000154556	SORBS2	9.59206e-10	0.32886	0.418	0.234	1.33071e-05	Late G1
ENSG00000204381	LAYN	1.01438e-09	0.368003	0.273	0.127	1.40725e-05	Late G1
ENSG00000143631	FLG	1.01788e-09	0.326166	0.108	0.028	1.41211e-05	Late G1
ENSG00000185950	IRS2	2.6131e-09	0.279266	0.49	0.288	3.62516e-05	Late G1
ENSG00000109519	GRPEL1	5.26456e-09	0.269735	0.443	0.26	7.30353e-05	Late G1
ENSG00000137331	IER3	9.01699e-09	0.263995	0.263	0.125	0.000125093	Late G1
ENSG00000133818	RRAS2	1.02483e-08	0.311399	0.418	0.239	0.000142174	Late G1
ENSG00000213626	LBH	1.66607e-08	0.346686	0.34	0.185	0.000231134	Late G1
ENSG00000067064	IDI1	2.0133e-08	0.416695	0.773	0.636	0.000279305	Late G1
ENSG00000165732	DDX21	4.73779e-08	0.265254	0.495	0.319	0.000657273	Late G1
ENSG00000108691	CCL2	5.64562e-08	0.840925	0.335	0.187	0.000783217	Late G1
ENSG00000112972	HMGCS1	6.52378e-08	0.286359	0.567	0.38	0.000905043	Late G1
ENSG00000169641	LUZP1	7.53182e-08	0.259244	0.33	0.183	0.00104489	Late G1
ENSG00000051108	HERPUD1	1.30022e-07	0.48248	0.66	0.511	0.00180379	Late G1
ENSG00000177508	IRX3	4.6859e-07	0.340666	0.593	0.438	0.00650074	Late G1
ENSG00000113580	NR3C1	5.38064e-07	0.253131	0.371	0.224	0.00746456	Late G1
ENSG00000052802	MSMO1	1.44934e-06	0.294277	0.593	0.44	0.0201067	Late G1
ENSG00000164543	STK17A	1.69279e-06	0.295688	0.655	0.494	0.0234841	Late G1
ENSG00000159840	ZYX	2.7451e-06	0.270537	0.603	0.467	0.0380827	Late G1
