# Supplementary material for: Classifying cell cycle states and a quiescent-like G0 state using single-cell transcriptomics
Source: bioRxiv. 2025 Jan 15:2024.04.16.589816. Originally published 2024 Apr 20. Preprint. [Version 3] doi: 10.1101/2024.04.16.589816 (PMC11042294; doi:10.1101/2024.04.16.589816)
Supplement: Supplement 9 [file media-9.xlsx]

## Sheet: Supplementary_Table_S6
Supplementary Table S10. Nowakowski et al 2017 ccAF and ccAFv2 predictions.
Sample	nCount_RNA	nFeature_RNA	WGCNAcluster	Name	Age_in_Weeks	RegionName	Laminae	Area	WGCNAcluster_restricted	ccAF	G1	G2.M	Late.G1	M.Early.G1	Neural.G0	S	S.G2	ccAFv2
Hi_GW21_4.Hi_GW21_4	979798	5274	Glyc	Sample1	19	Cortex	All	0	Glyc	Neural G0	0.999951	2.1072e-08	1.06894e-09	1.95824e-12	4.89418e-05	2.95291e-09	5.70877e-10	G1
Hi_GW21_5.Hi_GW21_5	980861	5425	tRG	Sample1	19	Cortex	All	0	tRG	G1	0.991465	1.75163e-06	1.90246e-06	3.36754e-11	0.00808607	0.000444159	8.31026e-07	G1
Hi_GW21_8.Hi_GW21_8	981707	6882	RG-div1	Sample1	19	Cortex	All	0	RG-div	G2/M	4.36158e-05	0.986214	1.97189e-05	1.87338e-05	0.00940608	2.91464e-05	0.00426899	G2/M
Hi_GW21_1.Hi_GW21_1	974320	4623	nEN-early2	Sample1	19	Cortex	All	0	nEN-early	Neural G0	0.998365	5.38995e-06	1.94262e-06	0.000153872	6.03572e-05	0.00141128	2.37069e-06	G1
Hi_GW21_2.Hi_GW21_2	971893	4774	nEN-early2	Sample1	19	Cortex	All	0	nEN-early	Neural G0	0.999933	2.52607e-06	6.08292e-05	3.91988e-07	3.16938e-08	3.12927e-06	4.81567e-08	G1
Hi_GW21_3.Hi_GW21_3	977106	3872	nEN-late	Sample1	19	Cortex	All	0	nEN-late	G1	0.978231	0.000674431	0.0171243	0.00213813	5.13074e-05	0.00171776	6.35728e-05	G1
Hi_GW21_7.Hi_GW21_7	974003	5047	EN-V1-2	Sample1	19	Cortex	All	0	EN-V1	G1	0.99532	0.000174237	4.4387e-06	0.00165544	2.51094e-05	0.00281322	7.26571e-06	G1
Hi_GW21_6.Hi_GW21_6	973159	4245	EN-V1-2	Sample1	19	Cortex	All	0	EN-V1	G1	0.931721	0.0263776	0.000768321	0.00208489	0.035216	0.00311552	0.000716783	G1
Hi_GW16_11.Hi_GW16_11	991132	2990	vRG	Sample2	14	Cortex	SVZ	0	vRG	Neural G0	2.12697e-05	9.40731e-05	2.70853e-08	2.58252e-08	0.999585	2.08329e-05	0.000278301	Neural G0
Hi_GW16_3.Hi_GW16_3	985473	4934	RG-div2	Sample2	14	Cortex	SVZ	0	RG-div	Neural G0	0.526469	0.056815	0.0211796	0.00108699	0.000269969	0.125541	0.268638	G1
Hi_GW16_4.Hi_GW16_4	977080	5174	RG-div2	Sample2	14	Cortex	SVZ	0	RG-div	G1	0.0187576	0.00511214	0.00619964	0.353205	0.00341494	0.602286	0.0110244	S
Hi_GW16_1.Hi_GW16_1	969600	3814	nEN-early2	Sample2	14	Cortex	SVZ	0	nEN-early	G1	0.998322	0.000106131	0.000318355	0.000735361	3.18314e-05	0.000474258	1.20662e-05	G1
Hi_GW16_10.Hi_GW16_10	979632	3639	IN-CTX-CGE1	Sample2	14	Cortex	SVZ	0	IN-CTX-CGE	G1	0.272605	0.1422	0.00183357	0.000342686	0.580743	0.00115982	0.00111544	Neural G0
Hi_GW16_2.Hi_GW16_2	967604	3521	IN-CTX-CGE1	Sample2	14	Cortex	SVZ	0	IN-CTX-CGE	Neural G0	0.978434	0.00302458	0.000600775	0.0169474	0.000459485	0.000361995	0.000171632	G1
Hi_GW16_8.Hi_GW16_8	984583	3346	nEN-late	Sample2	14	Cortex	SVZ	0	nEN-late	Neural G0	0.00880731	0.0107901	0.541117	0.00330472	0.268415	0.109851	0.0577148	Late G1
Hi_GW16_9.Hi_GW16_9	968616	3004	IN-CTX-CGE2	Sample2	14	Cortex	SVZ	0	IN-CTX-CGE	G1	0.208369	0.66446	0.0147977	0.00379946	0.00146472	0.0622291	0.0448801	G2/M
Hi_GW16_13.Hi_GW16_13	976233	4139	vRG	Sample2	14	Cortex	VZ	0	vRG	Neural G0	0.996404	0.000119252	0.00265935	8.71005e-06	0.000794217	1.39377e-05	5.04823e-07	G1
Hi_GW16_14.Hi_GW16_14	981500	5580	IPC-div2	Sample2	14	Cortex	VZ	0	IPC-div	S/G2	4.66621e-07	2.58595e-07	8.18957e-07	4.72262e-08	4.85798e-06	0.999768	0.000225944	S
Hi_GW16_15.Hi_GW16_15	977252	4714	RG-div2	Sample2	14	Cortex	VZ	0	RG-div	G1	0.98783	7.73129e-05	0.00894331	6.25705e-05	1.44159e-05	0.00291995	0.00015279	G1
Hi_GW16_16.Hi_GW16_16	976948	5824	oRG	Sample2	14	Cortex	VZ	0	oRG	Neural G0	0.0125825	0.00615692	0.00115101	0.00262111	0.498927	0.475171	0.00339058	Unknown
Hi_GW16_17.Hi_GW16_17	984240	4954	tRG	Sample2	14	Cortex	VZ	0	tRG	G1	0.895815	0.000449576	0.0521361	0.0417395	0.000278758	0.00952061	5.99267e-05	G1
Hi_GW16_18.Hi_GW16_18	982402	6117	RG-div2	Sample2	14	Cortex	VZ	0	RG-div	Neural G0	0.0101915	0.0014005	0.00605159	0.000227924	0.0230219	0.946613	0.0124937	S
Hi_GW16_20.Hi_GW16_20	975625	5260	tRG	Sample2	14	Cortex	VZ	0	tRG	Neural G0	1.62547e-05	2.56617e-06	1.85539e-05	9.29142e-07	0.0496444	0.950107	0.000209732	S
Hi_GW16_25.Hi_GW16_25	980152	4937	tRG	Sample2	14	Cortex	VZ	0	tRG	Neural G0	0.975861	0.000919892	0.000435612	6.98803e-05	0.000135778	0.0217047	0.000872599	G1
Hi_GW16_12.Hi_GW16_12	972780	3429	nEN-early2	Sample2	14	Cortex	VZ	0	nEN-early	G1	0.377569	1.77901e-05	7.60941e-05	0.00046856	1.85056e-06	0.621861	5.70332e-06	S
Hi_GW16_19.Hi_GW16_19	972734	3759	nEN-late	Sample2	14	Cortex	VZ	0	nEN-late	G1	0.00563967	0.0030648	0.00337906	0.00137284	0.967958	0.00764107	0.0109443	Neural G0
Hi_GW16_24.Hi_GW16_24	982617	3405	IPC-nEN1	Sample2	14	Cortex	VZ	0	IPC-nEN	Neural G0	0.854687	0.0012046	0.00132141	0.00103611	0.139674	0.000889178	0.00118831	G1
Hi_GW16_26.Hi_GW16_26	978043	3137	IN-CTX-CGE1	Sample2	14	Cortex	VZ	0	IN-CTX-CGE	Neural G0	0.622963	0.00589209	0.234756	0.000811511	0.000875709	0.115478	0.0192241	G1
Hi_GW16_21.Hi_GW16_21	969477	4050	nEN-early2	Sample2	14	Cortex	VZ	0	nEN-early	Neural G0	0.660343	0.170767	0.00149615	0.0170713	0.146731	0.00253208	0.00105874	G1
O1.A1	984793	3638	tRG	Sample3	18.5	Cortex	VZ	V1	tRG	G1	0.987087	0.000241168	0.00302243	0.000757425	0.000310325	0.00849289	8.86921e-05	G1
O1.B1	972466	2252	IPC-nEN1	Sample3	18.5	Cortex	VZ	V1	IPC-nEN	G1	0.759611	0.0185742	0.000879755	0.027357	0.068045	0.108984	0.0165489	G1
O1.C1	958874	1668	IPC-div2	Sample3	18.5	Cortex	VZ	V1	IPC-div	Neural G0	0.943771	0.00395923	0.0174947	0.00135842	0.00643703	0.0262038	0.000775354	G1
O1.D1	968361	1817	IPC-div1	Sample3	18.5	Cortex	VZ	V1	IPC-div	S/G2	0.000160782	0.99957	1.57238e-05	2.40364e-06	1.01792e-06	1.07567e-05	0.000239036	G2/M
O1.E1	981112	3656	tRG	Sample3	18.5	Cortex	VZ	V1	tRG	Neural G0	0.988351	0.000146362	0.00290184	2.73116e-05	0.00391717	0.00465114	5.30705e-06	G1
O1.F1	971733	2538	nEN-early2	Sample3	18.5	Cortex	VZ	V1	nEN-early	M/Early G1	0.961208	0.00587041	0.00782151	0.000625358	0.0223619	0.00191894	0.000193763	G1
O1.G1	976790	2116	OPC	Sample3	18.5	Cortex	VZ	V1	OPC	Neural G0	0.533546	0.060546	0.00800688	0.0286036	0.232702	0.056529	0.0800667	G1
O1.H1	970642	1921	tRG	Sample3	18.5	Cortex	VZ	V1	tRG	Neural G0	0.00693029	0.000878775	0.989515	1.72737e-05	0.000419325	0.00194245	0.000296691	Late G1
O1.A2	983389	2384	IPC-div2	Sample3	18.5	Cortex	VZ	V1	IPC-div	S/G2	0.235567	0.694352	0.00037918	0.000731041	0.0111624	0.00911926	0.0486894	G2/M
O1.C2	970279	2153	IN-CTX-MGE2	Sample3	18.5	Cortex	VZ	V1	IN-CTX-MGE	Late G1	0.716446	0.0130936	0.0997012	0.00817872	0.110954	0.0462463	0.00538023	G1
O1.D2	970034	2254	nEN-late	Sample3	18.5	Cortex	VZ	V1	nEN-late	Neural G0	0.999816	3.54875e-06	0.000159266	1.1823e-05	8.03622e-07	7.73778e-06	5.29291e-07	G1
O1.E2	969256	2270	nEN-late	Sample3	18.5	Cortex	VZ	V1	nEN-late	G1	0.987793	0.00559706	0.000429975	0.000354733	0.00201089	0.00370574	0.000108881	G1
O1.F2	974669	3331	tRG	Sample3	18.5	Cortex	VZ	V1	tRG	Neural G0	0.770909	0.017556	0.0305255	0.000428106	0.059107	0.118223	0.0032514	G1
O1.G2	975527	2168	nEN-late	Sample3	18.5	Cortex	VZ	V1	nEN-late	Neural G0	0.99987	0.000114454	6.59545e-08	1.52385e-06	1.06514e-05	2.98759e-06	1.81383e-07	G1
O1.B3	974055	2467	nEN-early2	Sample3	18.5	Cortex	VZ	V1	nEN-early	Neural G0	0.817636	0.0378077	0.00417156	0.0117011	0.0753379	0.0345839	0.0187621	G1
O1.C3	973917	2535	nEN-early2	Sample3	18.5	Cortex	VZ	V1	nEN-early	G1	0.999774	5.16644e-05	1.42227e-05	8.43388e-06	1.59855e-05	0.000132793	3.49842e-06	G1
O1.D3	972182	2392	nEN-late	Sample3	18.5	Cortex	VZ	V1	nEN-late	Neural G0	0.311392	0.00238695	0.660353	0.0164182	0.00182151	0.00483016	0.00279812	Late G1
O1.E3	968193	2432	Mural	Sample3	18.5	Cortex	VZ	V1	Mural	G1	0.986845	2.59216e-05	0.00012866	1.12462e-07	0.000126345	0.0128644	9.34611e-06	G1
O1.A4	973292	3329	nEN-early2	Sample3	18.5	Cortex	VZ	V1	nEN-early	G1	0.986279	0.000699437	0.00065796	0.0101155	0.000170784	0.00190208	0.000175107	G1
O1.B4	976217	4041	IPC-div2	Sample3	18.5	Cortex	VZ	V1	IPC-div	G2/M	0.000231151	5.518e-06	0.000517052	0.000161983	4.35496e-06	0.998541	0.000538933	S
O1.C4	966542	2421	nEN-late	Sample3	18.5	Cortex	VZ	V1	nEN-late	Neural G0	0.670417	0.0173739	0.0172658	0.00168494	0.285707	0.00307004	0.00448115	G1
O1.D4	959628	2157	nEN-late	Sample3	18.5	Cortex	VZ	V1	nEN-late	G1	0.998618	2.98043e-05	0.00128688	8.50069e-06	1.62536e-06	5.37245e-05	1.46944e-06	G1
O1.E4	972462	4393	IPC-div1	Sample3	18.5	Cortex	VZ	V1	IPC-div	G2/M	0.000178632	0.992945	4.60483e-06	0.00183298	0.00015645	6.79372e-05	0.00481488	G2/M
O1.F4	982111	2619	IPC-nEN3	Sample3	18.5	Cortex	VZ	V1	IPC-nEN	Late G1	0.073528	0.00273489	0.00184738	0.000545674	0.0905787	0.795754	0.0350116	S
O1.G4	970070	4972	RG-div1	Sample3	18.5	Cortex	VZ	V1	RG-div	G2/M	8.13911e-07	0.999997	1.39445e-08	2.74163e-09	1.3823e-06	1.92167e-10	2.12894e-07	G2/M
O1.B5	979054	2299	IN-CTX-MGE1	Sample3	18.5	Cortex	VZ	V1	IN-CTX-MGE	Neural G0	0.527223	0.0209427	0.111762	0.00115542	0.169433	0.159819	0.00966538	G1
O1.C5	978797	3697	IPC-div1	Sample3	18.5	Cortex	VZ	V1	IPC-div	G2/M	5.72032e-14	1	3.88759e-21	4.34545e-19	1.80847e-16	7.49734e-24	1.37597e-16	G2/M
O1.E5	971871	2096	IN-CTX-MGE1	Sample3	18.5	Cortex	VZ	V1	IN-CTX-MGE	Neural G0	0.984464	3.30914e-07	0.0155114	3.32427e-06	7.04601e-09	1.43914e-05	6.84638e-06	G1
O1.F5	978161	2479	IN-CTX-CGE2	Sample3	18.5	Cortex	VZ	V1	IN-CTX-CGE	Neural G0	0.548556	0.0563393	0.00692585	0.0230317	0.0422018	0.303224	0.0197216	G1
O1.G5	979831	3144	IPC-nEN3	Sample3	18.5	Cortex	VZ	V1	IPC-nEN	Neural G0	0.965356	6.18475e-05	0.00252748	2.23318e-05	0.00035855	0.0316699	4.10242e-06	G1
O1.B6	971709	2908	IPC-nEN1	Sample3	18.5	Cortex	VZ	V1	IPC-nEN	Neural G0	0.18237	0.000111877	0.00265725	9.08586e-05	0.000615682	0.814025	0.000129053	S
O1.C6	966920	2412	nEN-late	Sample3	18.5	Cortex	VZ	V1	nEN-late	G1	0.974578	6.86821e-05	0.000516772	0.000827213	7.79118e-05	0.0236178	0.000313101	G1
O1.D6	971468	2941	nEN-early2	Sample3	18.5	Cortex	VZ	V1	nEN-early	Neural G0	0.522796	0.00723108	0.299446	0.132578	0.00107076	0.0355044	0.00137386	G1
O1.E6	976214	4879	oRG	Sample3	18.5	Cortex	VZ	V1	oRG	Neural G0	0.984284	0.0033889	9.03177e-05	6.55726e-05	0.0118995	0.000252411	1.88377e-05	G1
O1.F6	978970	2878	nEN-early2	Sample3	18.5	Cortex	VZ	V1	nEN-early	Neural G0	0.721779	0.0263416	0.00147667	0.00806826	0.13404	0.106356	0.00193864	G1
O1.G6	969751	2852	nEN-early2	Sample3	18.5	Cortex	VZ	V1	nEN-early	Neural G0	0.988472	0.00104965	0.000889084	0.00390739	0.000210854	0.00416933	0.0013016	G1
O1.C7	966824	2300	nEN-late	Sample3	18.5	Cortex	VZ	V1	nEN-late	Neural G0	0.852386	0.0706292	0.0155256	0.012316	0.0321898	0.0118252	0.00512788	G1
O1.E7	967165	2193	nEN-late	Sample3	18.5	Cortex	VZ	V1	nEN-late	G2/M	0.98619	0.00708567	0.000168402	0.000119447	0.00615831	0.000121872	0.000156666	G1
O1.F7	972950	1809	nEN-late	Sample3	18.5	Cortex	VZ	V1	nEN-late	Neural G0	0.0764285	0.00745389	0.000223213	1.03473e-05	0.915033	0.000705122	0.000145814	Neural G0
O1.G7	977033	3835	tRG	Sample3	18.5	Cortex	VZ	V1	tRG	G1	0.970111	0.00706757	0.00628434	0.000871696	0.0135127	0.0019044	0.000248149	G1
O1.B8	970355	1689	IN-CTX-MGE1	Sample3	18.5	Cortex	VZ	V1	IN-CTX-MGE	M/Early G1	0.993161	0.000544904	6.534e-05	0.000414679	0.00295507	0.00260007	0.000258501	G1
O1.H8	968077	2049	nEN-late	Sample3	18.5	Cortex	VZ	V1	nEN-late	G1	0.99874	4.19978e-05	3.89261e-05	1.65854e-05	0.000807412	0.000353998	1.5369e-06	G1
O1.A9	972213	2218	nEN-late	Sample3	18.5	Cortex	VZ	V1	nEN-late	G1	0.787647	0.0266389	0.0169106	0.148688	0.00209971	0.0175932	0.000423496	G1
O1.B9	968866	2329	nEN-late	Sample3	18.5	Cortex	VZ	V1	nEN-late	Neural G0	0.86058	0.00217828	0.00253658	0.108451	0.000151436	0.026066	3.63119e-05	G1
O1.C9	979456	2603	nEN-early2	Sample3	18.5	Cortex	VZ	V1	nEN-early	Neural G0	0.757007	0.000609526	0.00140561	0.0200792	0.00230683	0.218387	0.000204803	G1
O1.F9	973267	2731	nEN-late	Sample3	18.5	Cortex	VZ	V1	nEN-late	Neural G0	0.986891	0.000752271	0.000565887	0.000117915	0.000354497	0.0112529	6.5849e-05	G1
O1.H9	979296	3385	tRG	Sample3	18.5	Cortex	VZ	V1	tRG	Neural G0	0.999693	1.53047e-05	7.58258e-05	1.45298e-05	8.1918e-05	0.000117214	2.21842e-06	G1
O1.A10	980529	2327	IN-CTX-CGE2	Sample3	18.5	Cortex	VZ	V1	IN-CTX-CGE	Neural G0	0.983071	0.000119275	0.000229285	1.49651e-05	7.0832e-05	0.0164878	6.6395e-06	G1
O1.B10	975703	2801	IPC-nEN1	Sample3	18.5	Cortex	VZ	V1	IPC-nEN	Neural G0	0.747667	0.00275928	0.00016027	0.0183944	0.0278646	0.202853	0.000301215	G1
O1.D10	973637	2505	nEN-late	Sample3	18.5	Cortex	VZ	V1	nEN-late	G1	0.952873	0.00169708	0.00301773	0.00852923	0.0113275	0.0196093	0.00294567	G1
O1.E10	978665	2886	IN-CTX-MGE2	Sample3	18.5	Cortex	VZ	V1	IN-CTX-MGE	Neural G0	0.65761	0.00106695	0.000540226	0.209914	5.17518e-05	0.130743	7.41358e-05	G1
O1.H10	977514	3868	tRG	Sample3	18.5	Cortex	VZ	V1	tRG	Late G1	0.048845	0.0704368	0.635038	0.00188691	0.00297517	0.0427364	0.198082	Late G1
O1.C11	972942	3025	IPC-div2	Sample3	18.5	Cortex	VZ	V1	IPC-div	G1	0.494638	0.316646	0.00558756	0.0574632	2.13566e-05	0.125336	0.000307942	Unknown
O1.D11	978602	5004	IPC-div2	Sample3	18.5	Cortex	VZ	V1	IPC-div	S/G2	0.000846862	0.000439322	0.000244674	5.87073e-05	1.35191e-05	0.920371	0.0780255	S
O1.E11	964072	2442	nEN-late	Sample3	18.5	Cortex	VZ	V1	nEN-late	Neural G0	0.847221	0.0247378	0.0176223	0.0174303	0.0511577	0.0398024	0.00202811	G1
O1.G11	974887	2915	IPC-nEN1	Sample3	18.5	Cortex	VZ	V1	IPC-nEN	G1	0.999219	4.1956e-06	5.28158e-05	0.00034706	3.83214e-07	0.000376284	7.97228e-07	G1
O1.H11	971808	2899	nEN-early2	Sample3	18.5	Cortex	VZ	V1	nEN-early	G1	0.369829	0.0714456	0.105589	0.0547159	0.119816	0.271825	0.00678032	Unknown
O1.A12	976607	2840	IPC-nEN1	Sample3	18.5	Cortex	VZ	V1	IPC-nEN	G1	0.441016	0.0782784	0.00139885	0.00507845	0.468793	0.0052149	0.000220238	Unknown
O1.B12	980649	2889	nEN-early2	Sample3	18.5	Cortex	VZ	V1	nEN-early	G1	0.978298	0.0029221	0.000994251	0.00038988	0.00652196	0.010472	0.000402195	G1
O1.C12	961845	2059	nEN-late	Sample3	18.5	Cortex	VZ	V1	nEN-late	G2/M	0.613111	0.111258	0.0620043	0.013893	0.0482122	0.147589	0.0039315	G1
O1.D12	976818	2055	nEN-late	Sample3	18.5	Cortex	VZ	V1	nEN-late	G2/M	0.00947921	6.54482e-05	0.000371556	0.000386913	0.0164847	0.973077	0.000134651	S
O1.E12	975167	2721	nEN-early2	Sample3	18.5	Cortex	VZ	V1	nEN-early	G1	0.962184	0.00794042	0.0189589	0.000714657	0.00011167	0.00989212	0.000198635	G1
O1.G12	978185	3971	OPC	Sample3	18.5	Cortex	VZ	V1	OPC	Neural G0	0.00357594	0.000897532	0.00176638	0.000259885	0.992348	0.00106484	8.77289e-05	Neural G0
O1.H12	985998	2741	IPC-nEN3	Sample3	18.5	Cortex	VZ	V1	IPC-nEN	Neural G0	0.0246473	0.688474	0.0387332	0.00609441	0.236698	0.000887682	0.00446552	G2/M
O2.A1	985754	3956	tRG	Sample3	18.5	Cortex	VZ	V1	tRG	Neural G0	3.94127e-06	7.7897e-05	0.973885	6.03758e-08	3.86228e-05	4.50517e-05	0.0259495	Late G1
O2.B1	979211	2600	tRG	Sample3	18.5	Cortex	VZ	V1	tRG	Neural G0	0.96929	0.0037894	0.000710294	0.0066737	0.00267973	0.0164632	0.000393449	G1
O2.C1	972832	2374	nEN-late	Sample3	18.5	Cortex	VZ	V1	nEN-late	M/Early G1	0.996906	3.093e-06	0.000211631	3.41097e-05	2.88531e-05	0.00281572	2.76739e-07	G1
O2.F1	980116	3916	tRG	Sample3	18.5	Cortex	VZ	V1	tRG	Neural G0	0.81626	0.02582	0.111181	0.00959033	0.000946256	0.0357898	0.000412706	G1
O2.G1	987040	2435	RG-div2	Sample3	18.5	Cortex	VZ	V1	RG-div	Neural G0	0.427819	0.017268	0.0759335	0.106068	0.0130222	0.344025	0.0158645	Unknown
O2.H1	976395	2431	nEN-early2	Sample3	18.5	Cortex	VZ	V1	nEN-early	G1	0.99832	3.51221e-05	0.000171715	1.75852e-05	2.18064e-05	0.0014322	1.151e-06	G1
O2.A2	976940	2165	nEN-late	Sample3	18.5	Cortex	VZ	V1	nEN-late	G1	0.456253	0.0920901	0.00806785	0.000709593	0.130912	0.0587103	0.253257	Unknown
O2.D2	975728	1988	nEN-late	Sample3	18.5	Cortex	VZ	V1	nEN-late	G2/M	0.969231	0.00224364	5.01445e-05	0.0275597	0.000418326	0.000464076	3.29172e-05	G1
O2.F2	963898	1762	nEN-late	Sample3	18.5	Cortex	VZ	V1	nEN-late	G1	0.99978	3.15265e-07	2.85378e-06	3.40296e-07	7.57884e-06	0.000208353	1.78068e-07	G1
O2.G2	973286	2176	nEN-early2	Sample3	18.5	Cortex	VZ	V1	nEN-early	M/Early G1	0.896914	0.00511385	0.000811687	0.0645224	0.00531258	0.0255928	0.00173257	G1
O2.H2	972809	1759	nEN-late	Sample3	18.5	Cortex	VZ	V1	nEN-late	Neural G0	0.534091	0.00112923	0.464348	0.000141218	0.000183421	0.000104054	3.10239e-06	G1
O2.A3	974906	2914	IPC-nEN3	Sample3	18.5	Cortex	VZ	V1	IPC-nEN	G1	0.981442	0.0159992	9.15832e-07	1.44084e-06	0.00245141	2.43567e-05	8.06513e-05	G1
O2.C3	972924	2623	nEN-early2	Sample3	18.5	Cortex	VZ	V1	nEN-early	G1	0.16013	0.136664	0.00907174	0.0265239	0.51067	0.150571	0.00636959	Neural G0
O2.F3	975932	4145	IPC-div2	Sample3	18.5	Cortex	VZ	V1	IPC-div	S/G2	4.94033e-06	0.999941	3.63216e-06	7.10159e-07	4.27748e-07	8.01871e-08	4.89859e-05	G2/M
O2.H3	970515	1966	nEN-late	Sample3	18.5	Cortex	VZ	V1	nEN-late	G1	0.902529	0.00669235	0.000975667	0.071346	0.0143629	0.00405017	4.36891e-05	G1
O2.A4	970327	3301	IPC-nEN3	Sample3	18.5	Cortex	VZ	V1	IPC-nEN	G1	0.991225	0.00506093	0.0018982	0.0010061	0.000294243	0.000385102	0.000130245	G1
O2.C4	975908	2482	IN-CTX-MGE1	Sample3	18.5	Cortex	VZ	V1	IN-CTX-MGE	Neural G0	0.999449	0.000315724	8.43226e-06	3.42386e-06	8.2466e-05	0.000136303	4.64094e-06	G1
O2.F4	978353	4635	IPC-div2	Sample3	18.5	Cortex	VZ	V1	IPC-div	G2/M	2.13855e-08	1	1.3608e-09	2.07678e-08	1.51785e-08	7.05125e-12	5.19162e-08	G2/M
O2.H4	978393	4418	IPC-div1	Sample3	18.5	Cortex	VZ	V1	IPC-div	G2/M	1.03305e-09	1	7.22919e-13	6.38796e-10	1.69438e-11	6.50316e-15	8.61238e-11	G2/M
O2.B5	972215	2539	nEN-late	Sample3	18.5	Cortex	VZ	V1	nEN-late	Neural G0	0.405355	0.0334121	0.144127	0.258148	0.00663829	0.151301	0.00101779	Unknown
O2.D5	968109	2150	nEN-late	Sample3	18.5	Cortex	VZ	V1	nEN-late	Neural G0	0.923523	0.0265716	0.000490291	0.016323	0.0325808	0.000415518	9.59651e-05	G1
O2.E5	969596	2635	IPC-nEN1	Sample3	18.5	Cortex	VZ	V1	IPC-nEN	G1	0.992901	5.05789e-05	0.000208887	4.4303e-05	0.000601907	0.00617939	1.37047e-05	G1
O2.G5	979878	1973	IN-CTX-CGE2	Sample3	18.5	Cortex	VZ	V1	IN-CTX-CGE	G1	0.986996	0.0019077	0.0054553	0.000142145	0.00273671	0.0016375	0.00112425	G1
O2.A6	974794	2449	nEN-late	Sample3	18.5	Cortex	VZ	V1	nEN-late	G1	0.149955	0.0137767	0.00158427	0.0250259	0.00111686	0.80838	0.000160929	S
O2.C6	975318	3523	IPC-nEN3	Sample3	18.5	Cortex	VZ	V1	IPC-nEN	G1	0.938995	0.00493234	0.00112983	0.00114697	0.00549471	0.0473	0.00100113	G1
O2.D6	974114	2654	nEN-early2	Sample3	18.5	Cortex	VZ	V1	nEN-early	Neural G0	0.115926	0.276032	0.0010141	0.453041	0.0109255	0.141506	0.00155536	Unknown
O2.F6	976763	2585	nEN-early2	Sample3	18.5	Cortex	VZ	V1	nEN-early	G2/M	0.948777	0.0155583	0.0116787	0.0173943	0.000515303	0.00596425	0.000111817	G1
O2.G6	972795	2318	nEN-late	Sample3	18.5	Cortex	VZ	V1	nEN-late	Neural G0	0.964133	0.000430533	0.0294248	8.60368e-05	0.00505585	0.000845799	2.34476e-05	G1
O2.H6	973303	2663	nEN-early2	Sample3	18.5	Cortex	VZ	V1	nEN-early	Neural G0	0.604756	0.00321732	0.030766	0.0257633	0.066149	0.268522	0.000825792	G1
O2.A7	973210	3141	nEN-late	Sample3	18.5	Cortex	VZ	V1	nEN-late	Neural G0	0.964639	0.00701987	0.00160047	0.0177509	0.0055025	0.000604951	0.00288293	G1
O2.D7	969762	1802	nEN-late	Sample3	18.5	Cortex	VZ	V1	nEN-late	G1	1	8.88542e-08	2.34496e-08	8.74769e-09	1.77547e-08	5.12495e-10	2.07682e-11	G1
O2.E7	973868	2265	nEN-late	Sample3	18.5	Cortex	VZ	V1	nEN-late	Neural G0	0.936821	0.00116023	0.00278755	0.00116529	0.00737075	0.0506413	5.39808e-05	G1
O2.G7	976033	2603	nEN-late	Sample3	18.5	Cortex	VZ	V1	nEN-late	G1	0.997189	1.90336e-05	0.00149552	1.30289e-05	0.000404288	0.000876837	2.37986e-06	G1
O2.H7	978516	3673	RG-div2	Sample3	18.5	Cortex	VZ	V1	RG-div	Neural G0	0.933944	0.0055583	0.000576233	7.38427e-06	0.00674349	0.0293103	0.0238601	G1
O2.B8	974624	2775	IN-CTX-MGE1	Sample3	18.5	Cortex	VZ	V1	IN-CTX-MGE	Neural G0	0.991769	3.76782e-06	0.00795336	2.16723e-06	1.91129e-07	0.000269375	2.44077e-06	G1
O2.C8	973497	2574	IPC-nEN1	Sample3	18.5	Cortex	VZ	V1	IPC-nEN	Neural G0	0.876685	0.0294825	0.0501645	0.00107518	0.0232681	0.0141833	0.00514146	G1
O2.D8	980690	1001	vRG	Sample3	18.5	Cortex	VZ	V1	vRG	Neural G0	7.63013e-05	4.6313e-09	0.000830947	6.96018e-10	3.2401e-08	0.999083	1.00934e-05	S
O2.F8	974601	4924	RG-div2	Sample3	18.5	Cortex	VZ	V1	RG-div	Neural G0	0.104645	0.0129685	0.0101016	0.0185693	0.00656508	0.845817	0.00133421	S
O2.H8	970513	2075	nEN-late	Sample3	18.5	Cortex	VZ	V1	nEN-late	G1	0.992557	0.000589583	0.00096709	0.00292596	0.000562626	0.00230001	9.76422e-05	G1
O2.C9	986933	1776	IN-CTX-MGE2	Sample3	18.5	Cortex	VZ	V1	IN-CTX-MGE	G1	0.0127871	0.000702886	2.84687e-05	0.000431332	0.98135	0.00452221	0.000177748	Neural G0
O2.E9	976513	2437	nEN-late	Sample3	18.5	Cortex	VZ	V1	nEN-late	Neural G0	0.79356	0.00164209	0.000286736	0.0101297	2.61549e-05	0.193286	0.00106956	G1
O2.F9	979983	2836	IPC-nEN3	Sample3	18.5	Cortex	VZ	V1	IPC-nEN	G1	0.675543	0.00702953	0.0279055	0.00118398	0.0140808	0.271729	0.00252881	G1
O2.G9	980471	3858	tRG	Sample3	18.5	Cortex	VZ	V1	tRG	Neural G0	0.00167224	2.32246e-06	0.00223086	3.63826e-06	0.000920596	0.992407	0.0027636	S
O2.H9	978293	2629	nEN-early2	Sample3	18.5	Cortex	VZ	V1	nEN-early	Late G1	0.942337	0.021304	0.00557208	0.00042438	0.0231068	0.00691538	0.000340209	G1
O2.A10	974730	2172	IPC-nEN1	Sample3	18.5	Cortex	VZ	V1	IPC-nEN	Neural G0	0.93627	0.00389273	0.00206066	0.0120708	0.0115546	0.0318257	0.00232548	G1
O2.B10	981876	4437	tRG	Sample3	18.5	Cortex	VZ	V1	tRG	G1	0.194354	6.66012e-05	0.00221436	2.38367e-05	0.000371961	0.802772	0.000196856	S
O2.C10	970510	2203	nEN-late	Sample3	18.5	Cortex	VZ	V1	nEN-late	Neural G0	0.990196	0.000344532	0.00124996	0.000123275	0.0015334	0.00650272	5.01765e-05	G1
O2.F10	965460	2126	nEN-late	Sample3	18.5	Cortex	VZ	V1	nEN-late	Late G1	0.996623	0.00058804	0.000377595	0.00226718	2.72245e-05	0.000114331	2.69733e-06	G1
O2.G10	965015	2325	nEN-late	Sample3	18.5	Cortex	VZ	V1	nEN-late	M/Early G1	0.0438433	0.0188139	0.228346	0.00845191	0.646978	0.0498252	0.00374064	Neural G0
O2.H10	970714	2318	nEN-late	Sample3	18.5	Cortex	VZ	V1	nEN-late	S	0.188683	0.00474668	0.123949	0.00484229	0.298181	0.351015	0.0285834	Unknown
O2.A11	976793	3825	IPC-div2	Sample3	18.5	Cortex	VZ	V1	IPC-div	S/G2	0.00723089	0.000345839	0.000417006	0.0054257	0.00626462	0.305667	0.674649	S/G2
O2.B11	979248	1951	IN-CTX-CGE2	Sample3	18.5	Cortex	VZ	V1	IN-CTX-CGE	G2/M	0.999875	9.2248e-05	7.1853e-06	1.16238e-05	4.72771e-06	8.5761e-06	5.40974e-07	G1
O2.D11	974996	2454	IPC-nEN1	Sample3	18.5	Cortex	VZ	V1	IPC-nEN	Neural G0	0.990533	8.97375e-05	0.00275731	1.21891e-05	0.000242155	0.0063012	6.4274e-05	G1
O2.E11	977287	4191	tRG	Sample3	18.5	Cortex	VZ	V1	tRG	G1	0.974932	0.00486311	4.13798e-05	4.42406e-05	0.0183815	0.00172831	9.64696e-06	G1
O2.G11	976272	5479	RG-div2	Sample3	18.5	Cortex	VZ	V1	RG-div	G2/M	4.50761e-06	0.99999	6.94386e-08	6.05979e-08	4.91656e-06	4.38008e-09	5.41121e-07	G2/M
O2.H11	974416	2614	nEN-early2	Sample3	18.5	Cortex	VZ	V1	nEN-early	G2/M	0.999795	1.70874e-06	7.75409e-05	1.32165e-06	3.34028e-06	0.000120741	5.65912e-07	G1
O2.B12	975819	2495	nEN-early2	Sample3	18.5	Cortex	VZ	V1	nEN-early	Neural G0	0.999198	0.000129536	9.33704e-06	2.90234e-05	0.000516541	0.000117809	1.36593e-07	G1
O2.G12	964023	3087	nEN-late	Sample3	18.5	Cortex	VZ	V1	nEN-late	G1	0.203002	0.101495	6.64246e-05	0.666431	0.00406336	0.0223411	0.00260113	M/Early G1
O2.H12	957125	1710	nEN-late	Sample3	18.5	Cortex	VZ	V1	nEN-late	Neural G0	0.630367	0.0706404	0.00331273	0.159399	0.0761843	0.0563613	0.00373607	G1
O4.A1	977987	2555	RG-div2	Sample4	14	Cortex	SVZ	0	RG-div	Neural G0	0.998851	0.000652784	1.59797e-05	0.000270833	7.14897e-05	7.90609e-05	5.92537e-05	G1
O4.E1	972841	2481	vRG	Sample4	14	Cortex	SVZ	0	vRG	G1	0.900857	0.00508016	0.0014922	0.0174185	0.000402342	0.0746623	8.76455e-05	G1
O4.F1	977614	1711	IN-CTX-MGE1	Sample4	14	Cortex	SVZ	0	IN-CTX-MGE	Neural G0	0.999316	0.000139372	2.96312e-06	0.000366607	4.74726e-05	0.000126828	8.73782e-07	G1
O4.G1	982676	2459	IPC-nEN2	Sample4	14	Cortex	SVZ	0	IPC-nEN	G1	0.926948	0.0100546	0.00303208	0.00014613	0.0492158	0.00914227	0.00146113	G1
O4.H1	982869	2357	IPC-nEN1	Sample4	14	Cortex	SVZ	0	IPC-nEN	G1	0.840597	7.26413e-05	0.147002	3.80536e-05	0.000326199	0.0118809	8.30833e-05	G1
O4.A2	982952	3422	RG-div2	Sample4	14	Cortex	SVZ	0	RG-div	G1	0.010357	0.00419771	0.0013955	2.09987e-05	0.0184282	0.574116	0.391485	S
O4.B2	977193	2901	nEN-early2	Sample4	14	Cortex	SVZ	0	nEN-early	M/Early G1	0.949402	0.00416839	0.00246046	0.0309419	0.00115618	0.0117876	8.36866e-05	G1
O4.C2	976191	4273	IPC-div2	Sample4	14	Cortex	SVZ	0	IPC-div	S/G2	0.00266492	0.712374	0.00132559	0.00753021	7.60102e-05	0.199533	0.0764963	G2/M
O4.E2	976846	2593	nEN-early2	Sample4	14	Cortex	SVZ	0	nEN-early	Neural G0	0.997744	0.000263619	2.06357e-05	0.000255051	0.000224399	0.00148806	4.1796e-06	G1
O4.F2	980466	2662	nEN-early2	Sample4	14	Cortex	SVZ	0	nEN-early	Neural G0	0.999789	8.67578e-05	4.05828e-05	3.22328e-06	4.71451e-06	7.09871e-05	4.43557e-06	G1
O4.G2	978233	4175	IPC-div2	Sample4	14	Cortex	SVZ	0	IPC-div	S/G2	0.000229094	0.988554	4.82485e-06	0.0107875	0.000101191	4.06267e-05	0.00028309	G2/M
O4.H2	982052	3615	IPC-div2	Sample4	14	Cortex	SVZ	0	IPC-div	S/G2	0.00188053	9.72978e-05	0.0131302	6.58513e-06	2.74594e-05	0.204847	0.780011	S/G2
O4.B3	971028	2174	nEN-late	Sample4	14	Cortex	SVZ	0	nEN-late	G1	0.99994	1.03879e-05	3.892e-07	4.15218e-06	1.07873e-06	4.3227e-05	2.09238e-07	G1
O4.C3	974252	2800	nEN-early2	Sample4	14	Cortex	SVZ	0	nEN-early	Neural G0	0.999938	3.56991e-07	7.67358e-07	7.7683e-06	9.49971e-07	5.22651e-05	1.25762e-08	G1
O4.D3	969078	1925	IN-CTX-CGE2	Sample4	14	Cortex	SVZ	0	IN-CTX-CGE	Neural G0	0.000141966	0.926602	0.000126858	0.0598602	0.00981749	0.000566974	0.00288436	G2/M
O4.E3	964369	1810	nEN-late	Sample4	14	Cortex	SVZ	0	nEN-late	G1	0.90526	0.0717383	0.000936064	0.0178959	0.00378092	0.000221467	0.000167749	G1
O4.F3	972644	2510	nEN-early2	Sample4	14	Cortex	SVZ	0	nEN-early	G1	0.711564	0.0411396	0.0729626	0.000231836	0.140174	0.00178937	0.0321378	G1
O4.G3	968963	2081	nEN-late	Sample4	14	Cortex	SVZ	0	nEN-late	Neural G0	0.886312	0.000851533	0.00135662	7.4642e-05	0.00948989	0.0999349	0.00198054	G1
O4.A4	973962	3939	IPC-div2	Sample4	14	Cortex	SVZ	0	IPC-div	Neural G0	0.157796	0.0029104	0.00781596	0.0259615	0.209542	0.567744	0.0282308	S
O4.C4	971472	2207	IPC-nEN2	Sample4	14	Cortex	SVZ	0	IPC-nEN	G1	0.99491	8.52121e-05	0.00276213	7.77021e-05	0.000343887	0.00175359	6.74311e-05	G1
O4.E4	980496	4103	RG-div2	Sample4	14	Cortex	SVZ	0	RG-div	G2/M	0.000377465	0.999365	7.04946e-08	1.65105e-06	0.000255105	1.82047e-07	8.33886e-07	G2/M
O4.F4	983639	3765	OPC	Sample4	14	Cortex	SVZ	0	OPC	Neural G0	0.000490248	0.0159016	0.000420155	4.03644e-05	0.982332	0.000474194	0.000341252	Neural G0
O4.G4	975579	2532	nEN-early2	Sample4	14	Cortex	SVZ	0	nEN-early	Neural G0	0.111471	0.0460333	0.00143513	0.000684805	0.49606	0.334262	0.0100546	Unknown
O4.A5	981579	2490	IN-CTX-MGE2	Sample4	14	Cortex	SVZ	0	IN-CTX-MGE	G2/M	0.24542	0.245323	0.063977	0.00692747	0.0593343	0.260568	0.11845	Unknown
O4.B5	974326	2550	nEN-early2	Sample4	14	Cortex	SVZ	0	nEN-early	Neural G0	0.424577	0.0991761	0.330122	0.0449636	0.0092469	0.0750528	0.0168622	Unknown
O4.F5	974803	2262	IN-CTX-MGE1	Sample4	14	Cortex	SVZ	0	IN-CTX-MGE	Neural G0	0.67048	0.0458833	0.236093	0.00611304	0.0198922	0.0211863	0.000351526	G1
O4.G5	978177	3823	RG-div2	Sample4	14	Cortex	SVZ	0	RG-div	Neural G0	0.000176536	0.00032996	0.000212802	0.00024235	0.0601778	0.938322	0.000538768	S
O4.A6	971309	2131	nEN-late	Sample4	14	Cortex	SVZ	0	nEN-late	G1	0.585883	0.0897891	0.0979337	0.00879763	0.0166877	0.188689	0.0122195	G1
O4.B6	970743	2527	IPC-nEN1	Sample4	14	Cortex	SVZ	0	IPC-nEN	Neural G0	0.961589	0.00485479	0.00138362	0.00175177	0.0189283	0.0113399	0.00015282	G1
O4.D6	974545	2263	nEN-early2	Sample4	14	Cortex	SVZ	0	nEN-early	Neural G0	0.963439	0.00421726	0.000486546	0.00214847	0.024571	0.00502055	0.000116866	G1
O4.F6	983017	2353	IN-CTX-CGE2	Sample4	14	Cortex	SVZ	0	IN-CTX-CGE	Neural G0	0.236799	0.0213083	0.00121255	0.00123513	0.328917	0.378131	0.032396	Unknown
O4.G6	979572	2891	nEN-early2	Sample4	14	Cortex	SVZ	0	nEN-early	Neural G0	0.990123	0.00131296	3.72165e-05	0.00614343	1.50198e-05	0.00228577	8.20969e-05	G1
O4.A7	978857	2800	IPC-nEN1	Sample4	14	Cortex	SVZ	0	IPC-nEN	G1	0.988336	6.40376e-05	3.76516e-05	2.17838e-05	0.000533519	0.0110033	3.19368e-06	G1
O4.B7	977713	2659	nEN-early2	Sample4	14	Cortex	SVZ	0	nEN-early	Neural G0	0.897454	0.0213848	0.0136739	0.0240158	0.0279073	0.0147687	0.000795756	G1
O4.C7	977551	2615	nEN-early2	Sample4	14	Cortex	SVZ	0	nEN-early	M/Early G1	0.512159	0.00379767	0.0632329	0.302861	0.000642828	0.116567	0.000739596	G1
O4.D7	972875	2916	nEN-early2	Sample4	14	Cortex	SVZ	0	nEN-early	Neural G0	0.73049	0.0107995	0.0610972	0.00534216	0.00721389	0.184335	0.000722717	G1
O4.E7	975963	3321	oRG	Sample4	14	Cortex	SVZ	0	oRG	Neural G0	2.57157e-05	1.79448e-06	2.19574e-05	7.07205e-07	0.0887666	0.911122	6.0948e-05	S
O4.F7	972887	2693	nEN-early2	Sample4	14	Cortex	SVZ	0	nEN-early	Neural G0	0.380799	0.196627	0.1781	0.0594547	0.178257	0.00451908	0.00224305	Unknown
O4.G7	971954	3000	nEN-early2	Sample4	14	Cortex	SVZ	0	nEN-early	G1	0.997952	1.19463e-05	3.71629e-05	0.0014239	1.11459e-07	0.000565328	9.93677e-06	G1
O4.H7	978753	4155	IPC-div2	Sample4	14	Cortex	SVZ	0	IPC-div	S/G2	0.00678016	0.37644	0.00243654	0.000570071	0.0074721	0.382804	0.223497	Unknown
O4.A8	982874	2719	IPC-nEN1	Sample4	14	Cortex	SVZ	0	IPC-nEN	Neural G0	0.890173	0.00541901	0.00750964	0.0194523	0.0028673	0.0730803	0.00149814	G1
O4.B8	978201	3027	IPC-div1	Sample4	14	Cortex	SVZ	0	IPC-div	S/G2	6.09375e-05	0.999932	8.51235e-08	4.77389e-06	2.26594e-06	2.0918e-08	2.58245e-07	G2/M
O4.C8	985453	2988	IPC-nEN3	Sample4	14	Cortex	SVZ	0	IPC-nEN	G2/M	2.90051e-07	0.999931	1.27596e-07	6.75947e-05	1.1056e-08	2.03272e-09	9.92237e-07	G2/M
O4.D8	977253	3020	nEN-early2	Sample4	14	Cortex	SVZ	0	nEN-early	Neural G0	0.991282	0.00185956	0.00111444	0.00209621	0.00140459	0.00217501	6.82685e-05	G1
O4.E8	973258	3060	nEN-early2	Sample4	14	Cortex	SVZ	0	nEN-early	G1	0.635245	0.0110814	0.0159107	0.0799842	0.0800729	0.177386	0.000320576	G1
O4.F8	976804	2892	nEN-early2	Sample4	14	Cortex	SVZ	0	nEN-early	G1	0.991377	8.97141e-06	9.95752e-05	0.00053712	0.000233404	0.0077189	2.54252e-05	G1
O4.G8	976291	3660	RG-div2	Sample4	14	Cortex	SVZ	0	RG-div	Neural G0	0.000496431	3.21472e-06	7.88359e-06	0.000968663	0.000153118	0.998354	1.69695e-05	S
O4.H8	982350	3367	RG-div2	Sample4	14	Cortex	SVZ	0	RG-div	Neural G0	0.0274748	7.62384e-07	4.13975e-05	6.15273e-08	0.00491498	0.967548	2.04098e-05	S
O4.A9	979930	2088	nEN-early2	Sample4	14	Cortex	SVZ	0	nEN-early	Neural G0	0.990055	3.86968e-05	2.55861e-05	0.000111802	0.00468267	0.00508064	5.72178e-06	G1
O4.B9	973270	2979	nEN-early2	Sample4	14	Cortex	SVZ	0	nEN-early	Neural G0	0.937194	0.000614082	0.0032881	0.00315843	0.000252323	0.0553822	0.000111282	G1
O4.C9	972582	2402	nEN-late	Sample4	14	Cortex	SVZ	0	nEN-late	Neural G0	0.966476	0.00391394	0.00398596	0.00475125	0.00101697	0.0188364	0.0010198	G1
O4.D9	979475	3034	nEN-early2	Sample4	14	Cortex	SVZ	0	nEN-early	Neural G0	0.996979	7.5524e-05	0.00160905	0.00106126	9.27841e-06	0.000253004	1.28304e-05	G1
O4.E9	973664	2844	nEN-early2	Sample4	14	Cortex	SVZ	0	nEN-early	Neural G0	0.999499	0.000115221	2.63834e-05	9.98413e-05	0.000163095	9.33069e-05	2.97605e-06	G1
O4.F9	976192	3351	nEN-early2	Sample4	14	Cortex	SVZ	0	nEN-early	G1	0.998806	0.000183362	8.70569e-05	0.000212399	0.000285396	0.000399314	2.6552e-05	G1
O4.G9	982147	3421	RG-div2	Sample4	14	Cortex	SVZ	0	RG-div	G1	0.789571	0.000283446	0.0963782	0.0017363	0.000259653	0.1072	0.00457165	G1
O4.H9	979214	4381	RG-div2	Sample4	14	Cortex	SVZ	0	RG-div	Neural G0	0.075714	0.000702111	0.00256646	0.000673904	0.00225504	0.910806	0.00728281	S
O4.B10	969831	3497	nEN-early2	Sample4	14	Cortex	SVZ	0	nEN-early	Neural G0	0.765338	0.017388	0.00127857	0.148431	0.0532064	0.0138284	0.000529154	G1
O4.E10	986198	1011	vRG	Sample4	14	Cortex	SVZ	0	vRG	G1	0.000209608	0.00187113	0.000441532	9.12441e-06	0.997465	1.58551e-06	2.19649e-06	Neural G0
O4.F10	976859	3333	RG-div1	Sample4	14	Cortex	SVZ	0	RG-div	G2/M	0.000704372	0.998585	1.43348e-07	4.25517e-08	0.000666266	5.23409e-08	4.453e-05	G2/M
O4.G10	977793	2574	nEN-late	Sample4	14	Cortex	SVZ	0	nEN-late	G1	0.999928	2.04916e-06	1.58145e-05	1.05287e-05	1.30829e-06	4.16661e-05	3.11449e-07	G1
O4.C11	985243	3725	IPC-div2	Sample4	14	Cortex	SVZ	0	IPC-div	S/G2	0.0454387	0.208489	0.0079622	0.0234668	0.0199002	0.510529	0.184214	S
O4.D11	979929	2600	nEN-early2	Sample4	14	Cortex	SVZ	0	nEN-early	Neural G0	0.550452	0.0389105	0.0574853	0.0405778	0.217414	0.085399	0.00976084	G1
O4.E11	969123	2657	nEN-early2	Sample4	14	Cortex	SVZ	0	nEN-early	Neural G0	0.867186	0.00463741	0.0245282	0.0113161	0.00193446	0.0333454	0.0570527	G1
O4.H11	977892	2719	nEN-early2	Sample4	14	Cortex	SVZ	0	nEN-early	G1	0.992338	0.000250841	0.000431086	0.000800868	6.71704e-06	0.00616692	5.2856e-06	G1
O4.A12	979369	4789	RG-div2	Sample4	14	Cortex	SVZ	0	RG-div	Neural G0	0.00221139	2.16301e-06	0.000394003	1.71937e-07	0.000117743	0.997155	0.000119297	S
O4.D12	977968	2387	IN-CTX-MGE1	Sample4	14	Cortex	SVZ	0	IN-CTX-MGE	M/Early G1	0.99583	0.00203411	0.000503419	0.00109065	5.82534e-05	0.000236866	0.000247141	G1
O4.F12	976113	3610	oRG	Sample4	14	Cortex	SVZ	0	oRG	Neural G0	3.11306e-07	6.43809e-07	1.9998e-08	7.44768e-09	0.999995	3.31735e-06	3.49657e-07	Neural G0
O4.H12	980466	2529	IPC-nEN1	Sample4	14	Cortex	SVZ	0	IPC-nEN	G1	0.98389	0.00180819	0.000179227	0.000303323	0.00688918	0.00689839	3.12544e-05	G1
O7.B1	982287	4441	tRG	Sample5	14.7	Cortex	VZ	V1	tRG	Neural G0	0.979226	0.0104845	0.00537413	0.000338838	0.000295252	0.00419169	8.95114e-05	G1
O7.C1	979338	3032	IPC-nEN1	Sample5	14.7	Cortex	VZ	V1	IPC-nEN	Late G1	0.996668	2.55125e-05	0.00299245	7.02538e-05	9.81983e-06	0.000225492	8.39119e-06	G1
O7.D1	979584	3514	tRG	Sample5	14.7	Cortex	VZ	V1	tRG	G1	0.0744618	4.64418e-06	0.0193719	2.98335e-06	2.97515e-05	0.906123	5.76141e-06	S
O7.F1	975016	2967	IPC-nEN3	Sample5	14.7	Cortex	VZ	V1	IPC-nEN	G1	0.0436943	0.238625	0.127399	0.18201	0.00634388	0.0690001	0.332928	Unknown
O7.C2	982261	4925	RG-div1	Sample5	14.7	Cortex	VZ	V1	RG-div	G1	0.0230503	0.000289234	0.00492579	0.000432748	0.000895929	0.966507	0.0038993	S
O7.D2	979379	4470	oRG	Sample5	14.7	Cortex	VZ	V1	oRG	Neural G0	0.00383974	0.000211342	0.000433694	0.000230494	0.106972	0.886083	0.00223016	S
O7.F2	973047	3148	nEN-early2	Sample5	14.7	Cortex	VZ	V1	nEN-early	Neural G0	0.978088	0.000347925	0.00337795	0.00330047	0.00035301	0.0143768	0.000155469	G1
O7.A3	973215	3467	IPC-nEN1	Sample5	14.7	Cortex	VZ	V1	IPC-nEN	Neural G0	0.346356	0.162624	0.0175325	0.0229003	0.442492	0.00554923	0.00254626	Unknown
O7.C3	981432	4864	RG-div1	Sample5	14.7	Cortex	VZ	V1	RG-div	Neural G0	0.00235542	0.00968621	0.0103698	0.000307854	0.131263	0.823113	0.0229045	S
O7.D3	968423	2202	IPC-nEN1	Sample5	14.7	Cortex	VZ	V1	IPC-nEN	Neural G0	0.00512365	0.000985822	0.000172746	0.00118334	0.00139439	0.987687	0.00345317	S
O7.F3	973681	3009	IPC-nEN1	Sample5	14.7	Cortex	VZ	V1	IPC-nEN	Neural G0	0.483429	0.0122449	0.00302055	0.125624	0.0619635	0.313084	0.000634547	Unknown
O7.H3	981831	3877	oRG	Sample5	14.7	Cortex	VZ	V1	oRG	Neural G0	0.00245228	0.00810634	0.000876925	0.000220042	0.927287	0.0497847	0.0112722	Neural G0
O7.D4	978991	2612	IPC-nEN3	Sample5	14.7	Cortex	VZ	V1	IPC-nEN	G1	0.0484494	0.0458377	0.00307232	0.0238782	0.0190519	0.85714	0.00257069	S
O7.F4	981224	4952	tRG	Sample5	14.7	Cortex	VZ	V1	tRG	G1	0.997417	0.000237002	6.29934e-05	0.000138153	0.000612229	0.00152506	7.34961e-06	G1
O7.H4	978297	4234	RG-div1	Sample5	14.7	Cortex	VZ	V1	RG-div	G1	0.161639	0.0615114	0.00620841	0.000727948	0.00990543	0.695855	0.064153	S
O7.A5	981504	4901	RG-div1	Sample5	14.7	Cortex	VZ	V1	RG-div	S/G2	0.00415029	0.993834	0.000163877	3.0882e-05	0.00108296	0.000125993	0.00061199	G2/M
O7.D5	978380	2211	IN-CTX-MGE1	Sample5	14.7	Cortex	VZ	V1	IN-CTX-MGE	Neural G0	0.90349	2.15789e-05	0.0205003	0.000644537	5.73231e-06	0.0753193	1.82688e-05	G1
O7.E5	982521	4171	tRG	Sample5	14.7	Cortex	VZ	V1	tRG	G1	0.861877	0.00130339	0.000377729	0.000879197	0.00295343	0.132246	0.000362921	G1
O7.B6	976415	3074	nEN-early2	Sample5	14.7	Cortex	VZ	V1	nEN-early	G1	0.999638	2.86609e-06	6.96425e-06	3.24933e-06	0.000273422	7.46989e-05	1.35567e-06	G1
O7.C6	976984	4789	tRG	Sample5	14.7	Cortex	VZ	V1	tRG	Neural G0	0.00113985	0.0104285	0.0185344	0.00207118	0.0600101	0.763765	0.144051	S
O7.E6	975832	4415	IPC-div2	Sample5	14.7	Cortex	VZ	V1	IPC-div	M/Early G1	0.0129223	0.513852	0.00605025	0.020295	0.000926241	0.172596	0.273358	G2/M
O7.A7	981543	6499	RG-div1	Sample5	14.7	Cortex	VZ	V1	RG-div	G2/M	6.64822e-05	0.999925	2.68225e-07	1.20017e-07	4.34768e-06	5.11069e-08	3.38365e-06	G2/M
O7.B7	976743	3557	nEN-early2	Sample5	14.7	Cortex	VZ	V1	nEN-early	Neural G0	0.764429	0.063803	0.00212711	0.00168613	0.164488	0.00234211	0.00112414	G1
O7.C7	974207	3082	nEN-early2	Sample5	14.7	Cortex	VZ	V1	nEN-early	Neural G0	0.776319	0.0374197	0.143949	0.00942914	0.0128181	0.0128255	0.0072397	G1
O7.F7	983299	3104	IPC-nEN1	Sample5	14.7	Cortex	VZ	V1	IPC-nEN	Neural G0	0.93736	0.00379105	0.0332872	0.00136552	0.0211503	0.00253721	0.000508998	G1
O7.A8	978319	4127	IPC-nEN3	Sample5	14.7	Cortex	VZ	V1	IPC-nEN	G1	0.966863	0.00660564	0.00202088	0.000914547	0.0162535	0.00681757	0.000525275	G1
O7.B8	975447	5188	RG-div1	Sample5	14.7	Cortex	VZ	V1	RG-div	G2/M	0.0161412	0.88603	0.000631254	0.000398371	0.0190901	0.0165224	0.0611863	G2/M
O7.H8	978039	4814	RG-div1	Sample5	14.7	Cortex	VZ	V1	RG-div	S/G2	4.38003e-06	0.999316	8.17831e-07	3.22434e-08	0.000225861	2.0986e-06	0.00045112	G2/M
O7.A9	978394	2684	IPC-nEN3	Sample5	14.7	Cortex	VZ	V1	IPC-nEN	G1	0.105946	0.0826801	0.663206	0.0111456	0.103197	0.0151594	0.0186653	Late G1
O7.B9	982905	4553	tRG	Sample5	14.7	Cortex	VZ	V1	tRG	G1	0.789361	0.0116661	0.027616	0.0108106	0.00472704	0.141192	0.0146273	G1
O7.F9	969173	3126	nEN-early2	Sample5	14.7	Cortex	VZ	V1	nEN-early	Neural G0	0.959458	0.000185804	0.00893298	0.00125398	0.000256701	0.029888	2.45347e-05	G1
O7.G9	980589	5426	RG-div1	Sample5	14.7	Cortex	VZ	V1	RG-div	G2/M	1.88128e-07	1	2.39367e-10	1.02108e-09	2.92089e-08	7.21534e-12	5.16879e-10	G2/M
O7.E10	978599	3348	nEN-early2	Sample5	14.7	Cortex	VZ	V1	nEN-early	G1	0.883894	0.00219658	0.00439628	0.000318784	0.106364	0.00252234	0.000308088	G1
O7.F10	982723	5713	RG-div1	Sample5	14.7	Cortex	VZ	V1	RG-div	G2/M	1.09198e-07	1	7.28671e-11	7.04543e-10	1.4817e-08	1.29841e-11	1.74483e-09	G2/M
O7.B11	974945	3808	nEN-early2	Sample5	14.7	Cortex	VZ	V1	nEN-early	Neural G0	0.992588	0.000175553	0.000210687	0.00067202	0.00259079	0.00371931	4.35477e-05	G1
O7.C11	974845	3144	IPC-nEN1	Sample5	14.7	Cortex	VZ	V1	IPC-nEN	Neural G0	0.969896	0.00122677	0.00119048	0.0067865	0.000272898	0.0202331	0.000394775	G1
O7.D11	978032	4354	tRG	Sample5	14.7	Cortex	VZ	V1	tRG	Neural G0	0.626311	0.0248103	0.00628109	0.00163179	0.0200216	0.3141	0.00684352	G1
O7.E11	978166	3846	nEN-early2	Sample5	14.7	Cortex	VZ	V1	nEN-early	Neural G0	0.999781	2.23995e-05	3.16486e-05	9.70496e-05	9.5228e-06	5.59379e-05	2.67708e-06	G1
O7.F11	974282	3159	tRG	Sample5	14.7	Cortex	VZ	V1	tRG	Neural G0	0.992598	9.71359e-05	0.000329096	9.21208e-05	0.000458181	0.00640063	2.45691e-05	G1
O7.B12	980297	5984	RG-div1	Sample5	14.7	Cortex	VZ	V1	RG-div	G2/M	4.58626e-09	1	2.55608e-11	2.13301e-10	5.25533e-09	4.33364e-12	8.40555e-09	G2/M
O7.D12	986307	4618	tRG	Sample5	14.7	Cortex	VZ	V1	tRG	G1	0.0148764	0.000266815	0.000536931	0.00209575	0.000538797	0.980949	0.000736872	S
O7.G12	983265	5017	RG-div1	Sample5	14.7	Cortex	VZ	V1	RG-div	Neural G0	0.0173366	0.0127828	0.00549437	0.000815311	0.277507	0.677057	0.00900782	S
O8.B1	976364	4593	IPC-div2	Sample5	14.7	Cortex	SVZ	V1	IPC-div	S/G2	0.955449	0.0318079	0.00402435	0.00101532	1.62335e-06	0.00389189	0.00380989	G1
O8.E1	977250	2501	nEN-early2	Sample5	14.7	Cortex	SVZ	V1	nEN-early	Neural G0	0.996392	8.53038e-05	0.000810668	2.94521e-05	0.00202444	0.000649022	8.67736e-06	G1
O8.G1	976884	2518	nEN-early2	Sample5	14.7	Cortex	SVZ	V1	nEN-early	G2/M	0.692777	0.0240675	0.000608608	0.207452	0.0251012	0.0450011	0.00499187	G1
O8.H1	983720	1463	IPC-div2	Sample5	14.7	Cortex	SVZ	V1	IPC-div	Neural G0	0.997664	4.98852e-05	0.000502802	2.3924e-07	0.00160986	0.000126854	4.59982e-05	G1
O8.A2	972351	3469	nEN-early2	Sample5	14.7	Cortex	SVZ	V1	nEN-early	Neural G0	0.784472	0.00862457	0.0264238	0.00449946	0.156619	0.0125717	0.00679001	G1
O8.B2	979118	3075	nEN-early2	Sample5	14.7	Cortex	SVZ	V1	nEN-early	G1	0.986838	8.83574e-05	0.00188765	0.000106266	0.00359005	0.00742957	6.03802e-05	G1
O8.C2	991027	2041	vRG	Sample5	14.7	Cortex	SVZ	V1	vRG	G1	0.0228299	3.85213e-06	0.000170857	1.29291e-07	3.94095e-06	0.976988	3.22331e-06	S
O8.E2	981028	3153	nEN-early2	Sample5	14.7	Cortex	SVZ	V1	nEN-early	Neural G0	0.991626	0.000574252	0.000307455	0.000243727	0.00029276	0.00662411	0.000331547	G1
O8.F2	971116	3501	RG-div2	Sample5	14.7	Cortex	SVZ	V1	RG-div	G2/M	0.000363112	0.999607	2.72918e-07	9.85428e-08	2.37397e-05	1.56246e-09	5.76581e-06	G2/M
O8.H2	979370	4337	oRG	Sample5	14.7	Cortex	SVZ	V1	oRG	Neural G0	0.957652	0.00212096	0.0138542	0.000105621	0.00726028	0.0181083	0.000898966	G1
O8.A3	978181	3584	EN-V1-2	Sample5	14.7	Cortex	SVZ	V1	EN-V1	G2/M	0.965476	0.000564221	0.0236659	0.00231101	0.000329928	0.00756576	8.74477e-05	G1
O8.C3	967739	2893	nEN-early2	Sample5	14.7	Cortex	SVZ	V1	nEN-early	Neural G0	0.666228	0.114596	0.00448816	0.00754085	0.132218	0.0729673	0.00196133	G1
O8.D3	972617	2959	nEN-early2	Sample5	14.7	Cortex	SVZ	V1	nEN-early	Neural G0	0.7528	0.214327	0.00386529	0.021592	0.00211622	0.00157869	0.00372047	G1
O8.E3	982681	3731	RG-div2	Sample5	14.7	Cortex	SVZ	V1	RG-div	Neural G0	0.0487984	0.000511711	0.000540521	0.000318394	0.187457	0.761043	0.00133122	S
O8.F3	971739	3153	nEN-early2	Sample5	14.7	Cortex	SVZ	V1	nEN-early	G1	0.992514	0.000762709	0.000259197	0.000962641	0.00441384	0.00105431	3.31912e-05	G1
O8.B4	978216	3251	nEN-early2	Sample5	14.7	Cortex	SVZ	V1	nEN-early	Neural G0	0.0230547	0.00187035	0.000360671	0.00327778	0.515527	0.454132	0.00177747	Neural G0
O8.C4	971195	3090	nEN-early2	Sample5	14.7	Cortex	SVZ	V1	nEN-early	Neural G0	0.608554	0.00270366	0.35164	0.00228683	3.93471e-05	0.034416	0.000360274	G1
O8.A5	978663	3991	IPC-div1	Sample5	14.7	Cortex	SVZ	V1	IPC-div	G2/M	1.54134e-08	0.999999	1.60304e-09	3.28219e-09	2.3292e-08	9.53434e-11	1.40313e-06	G2/M
O8.C5	978194	4301	EN-V1-2	Sample5	14.7	Cortex	SVZ	V1	EN-V1	Neural G0	0.524444	0.0369365	0.0245821	0.0243391	0.105721	0.279605	0.00437282	G1
O8.D5	975791	3154	EN-V1-3	Sample5	14.7	Cortex	SVZ	V1	EN-V1	M/Early G1	0.919139	0.00620899	0.00709889	0.0125341	0.00253092	0.0517329	0.000754468	G1
O8.E5	977196	2806	nEN-early2	Sample5	14.7	Cortex	SVZ	V1	nEN-early	Neural G0	0.900861	0.00868981	0.0106752	0.0325151	0.0256489	0.0201509	0.00145906	G1
O8.G5	975118	3065	nEN-early2	Sample5	14.7	Cortex	SVZ	V1	nEN-early	G1	0.420326	0.103471	0.00680904	0.367996	0.0172725	0.0792089	0.00491609	Unknown
O8.B6	969083	3000	nEN-early2	Sample5	14.7	Cortex	SVZ	V1	nEN-early	Neural G0	0.605991	0.211033	0.0197698	0.00389507	0.153766	0.00320034	0.00234414	G1
O8.C6	976489	2993	nEN-early2	Sample5	14.7	Cortex	SVZ	V1	nEN-early	G1	0.22221	0.20961	0.00110986	0.550744	0.00494122	0.00456546	0.0068199	M/Early G1
O8.D6	976136	3021	nEN-early2	Sample5	14.7	Cortex	SVZ	V1	nEN-early	Neural G0	0.976608	0.000284096	0.00470076	0.00540063	0.000244745	0.0126982	6.37408e-05	G1
O8.F6	979578	4481	RG-div2	Sample5	14.7	Cortex	SVZ	V1	RG-div	Neural G0	0.000173667	5.52341e-05	3.75042e-05	5.25757e-05	0.152789	0.845288	0.00160455	S
O8.B7	979096	3420	EN-V1-2	Sample5	14.7	Cortex	SVZ	V1	EN-V1	G2/M	0.970089	0.000212398	0.00019179	0.000725545	2.09227e-05	0.0287392	2.11837e-05	G1
O8.D7	970048	4106	RG-div2	Sample5	14.7	Cortex	SVZ	V1	RG-div	S/G2	0.000369609	0.999006	0.000148126	0.00019024	3.15184e-06	1.85344e-05	0.000263881	G2/M
O8.E7	977888	4822	RG-div2	Sample5	14.7	Cortex	SVZ	V1	RG-div	S/G2	0.0107962	0.81332	0.011842	0.016374	0.00114364	0.125543	0.0209814	G2/M
O8.A8	982714	3265	EN-V1-2	Sample5	14.7	Cortex	SVZ	V1	EN-V1	Neural G0	0.999032	3.11012e-05	5.87804e-06	0.000119359	6.93608e-06	0.000804671	4.31431e-07	G1
O8.C8	970385	3520	nEN-early2	Sample5	14.7	Cortex	SVZ	V1	nEN-early	Neural G0	0.887258	0.00570508	0.0144594	0.021824	0.00902681	0.0607385	0.000988645	G1
O8.F8	976920	4612	tRG	Sample5	14.7	Cortex	SVZ	V1	tRG	Neural G0	0.643324	0.00201804	0.00323388	0.000410548	0.0795241	0.268855	0.00263395	G1
O8.A9	979896	4023	RG-div2	Sample5	14.7	Cortex	SVZ	V1	RG-div	Neural G0	0.00190114	0.000336785	6.03453e-05	0.000185555	0.99498	0.0016032	0.000933246	Neural G0
O8.B9	976615	2858	nEN-early2	Sample5	14.7	Cortex	SVZ	V1	nEN-early	G1	0.131626	0.00105261	0.00791995	0.00261606	0.010448	0.844513	0.00182389	S
O8.D9	973516	2800	nEN-early2	Sample5	14.7	Cortex	SVZ	V1	nEN-early	G1	0.997798	0.000967986	0.000117549	2.7425e-05	0.000704	0.000311395	7.35285e-05	G1
O8.E9	982308	3650	EN-V1-2	Sample5	14.7	Cortex	SVZ	V1	EN-V1	Neural G0	0.70442	0.00902274	0.0172831	0.0100433	0.0200513	0.23856	0.000619531	G1
O8.C11	975314	3284	nEN-early2	Sample5	14.7	Cortex	SVZ	V1	nEN-early	Neural G0	0.994252	0.00028502	0.00297544	0.000841052	0.000322002	0.00128783	3.6937e-05	G1
O8.E11	970602	2978	nEN-early2	Sample5	14.7	Cortex	SVZ	V1	nEN-early	Late G1	0.0118166	0.0141699	0.000986776	0.00557055	0.944166	0.0219983	0.00129216	Neural G0
O8.F11	975891	3218	nEN-early2	Sample5	14.7	Cortex	SVZ	V1	nEN-early	Neural G0	0.145878	0.00644785	0.000188829	0.835297	0.00043598	0.0115892	0.000162512	M/Early G1
O8.H11	975538	5075	IPC-div2	Sample5	14.7	Cortex	SVZ	V1	IPC-div	S/G2	1.70095e-07	0.999998	2.70772e-09	2.06702e-08	6.15436e-09	2.24396e-10	1.7216e-06	G2/M
O8.C12	979550	3569	nEN-early2	Sample5	14.7	Cortex	SVZ	V1	nEN-early	Neural G0	0.0950499	0.0345902	0.00346881	0.0318469	0.00642595	0.826974	0.00164426	S
O8.F12	974804	2968	nEN-early2	Sample5	14.7	Cortex	SVZ	V1	nEN-early	G2/M	0.225901	0.000896826	0.000151176	0.00215328	0.0124437	0.757634	0.000820267	S
O8.G12	974260	3851	EN-V1-3	Sample5	14.7	Cortex	SVZ	V1	EN-V1	M/Early G1	0.986462	0.000637202	0.00118247	0.00202014	0.000133957	0.00903893	0.000525466	G1
O9.D1	971769	1714	IPC-nEN3	Sample5	14.7	Cortex	VZ	PFC	IPC-nEN	M/Early G1	0.0209002	0.000545134	0.000249355	0.000182706	0.657162	0.320461	0.00049964	Neural G0
O9.E1	974742	4255	nEN-early2	Sample5	14.7	Cortex	VZ	PFC	nEN-early	G2/M	1.42776e-14	1	4.44874e-20	7.36057e-18	1.37731e-15	1.31133e-23	1.24263e-17	G2/M
O9.F1	978421	3058	IPC-div1	Sample5	14.7	Cortex	VZ	PFC	IPC-div	G2/M	0.146051	0.814946	4.62177e-05	0.00428708	0.0322148	0.000846172	0.00160878	G2/M
O9.A2	980382	2613	IN-CTX-MGE1	Sample5	14.7	Cortex	VZ	PFC	IN-CTX-MGE	Neural G0	0.411341	0.0290703	0.00235487	0.163475	0.00797823	0.373728	0.0120522	Unknown
O9.B2	977413	2918	nEN-early2	Sample5	14.7	Cortex	VZ	PFC	nEN-early	Neural G0	0.999862	6.98154e-05	5.29668e-06	4.4126e-05	1.50016e-06	1.70585e-05	4.72667e-07	G1
O9.C2	979461	2928	nEN-early2	Sample5	14.7	Cortex	VZ	PFC	nEN-early	Neural G0	0.992767	0.000352258	0.00201645	0.00157747	0.000257124	0.00297316	5.70744e-05	G1
O9.D2	981109	3838	tRG	Sample5	14.7	Cortex	VZ	PFC	tRG	G1	0.98877	0.000539021	0.00304515	0.000401576	0.000194057	0.00613773	0.0009123	G1
O9.E2	978237	3931	oRG	Sample5	14.7	Cortex	VZ	PFC	oRG	Neural G0	0.123541	0.0193728	0.040129	0.000915948	0.792695	0.0218567	0.00149026	Neural G0
O9.F2	983912	2415	IN-CTX-MGE1	Sample5	14.7	Cortex	VZ	PFC	IN-CTX-MGE	Neural G0	0.315695	0.000605312	0.000605382	0.00274626	0.00146732	0.674798	0.00408265	S
O9.G2	979687	2258	IN-CTX-MGE1	Sample5	14.7	Cortex	VZ	PFC	IN-CTX-MGE	Neural G0	0.98541	0.00133908	0.000295477	0.0121984	0.000147227	0.000173073	0.000436819	G1
O9.A3	982525	3951	IPC-div1	Sample5	14.7	Cortex	VZ	PFC	IPC-div	G2/M	3.97888e-08	1	8.46384e-12	2.96487e-11	3.00575e-08	9.96081e-12	4.36212e-09	G2/M
O9.B3	979152	1797	IN-CTX-CGE1	Sample5	14.7	Cortex	VZ	PFC	IN-CTX-CGE	G1	0.0721479	0.013081	0.0129141	0.0038221	0.643946	0.214275	0.0398145	Neural G0
O9.C3	976586	2391	IN-CTX-MGE1	Sample5	14.7	Cortex	VZ	PFC	IN-CTX-MGE	Neural G0	0.989649	0.00105957	0.000999995	0.000990019	0.00520118	0.00198856	0.000111648	G1
O9.G3	974837	2863	nEN-early2	Sample5	14.7	Cortex	VZ	PFC	nEN-early	G1	0.797338	0.00152952	0.0305016	0.00108588	0.119786	0.0496743	8.44199e-05	G1
O9.H3	981070	1563	IN-CTX-CGE1	Sample5	14.7	Cortex	VZ	PFC	IN-CTX-CGE	Neural G0	0.069601	0.0122465	0.000398482	0.00120467	0.0056976	0.910145	0.000706199	S
O9.C4	975609	3870	IPC-nEN1	Sample5	14.7	Cortex	VZ	PFC	IPC-nEN	Neural G0	0.98164	0.00196725	0.00181504	0.0106335	0.000418949	0.00337382	0.000151037	G1
O9.E4	975932	3562	IPC-nEN1	Sample5	14.7	Cortex	VZ	PFC	IPC-nEN	G1	0.989175	0.00147191	0.00341646	9.71071e-05	0.0012433	0.00424911	0.000347315	G1
O9.F4	983053	3286	tRG	Sample5	14.7	Cortex	VZ	PFC	tRG	Neural G0	0.802207	0.0536346	0.013745	0.00253039	0.0657423	0.0425241	0.0196164	G1
O9.G4	963790	1297	IN-CTX-CGE1	Sample5	14.7	Cortex	VZ	PFC	IN-CTX-CGE	G1	0.965431	0.0276646	0.00496825	0.000941131	0.000654152	0.000280369	6.0509e-05	G1
O9.A5	977146	2944	RG-div2	Sample5	14.7	Cortex	VZ	PFC	RG-div	Neural G0	1.27324e-06	4.34684e-07	4.44005e-06	9.95452e-06	0.00487577	0.985391	0.00971695	S
O9.B5	982511	4748	tRG	Sample5	14.7	Cortex	VZ	PFC	tRG	Neural G0	0.174603	0.00650546	0.00699148	5.55172e-05	0.0305309	0.770993	0.0103209	S
O9.C5	978401	2367	IN-CTX-CGE1	Sample5	14.7	Cortex	VZ	PFC	IN-CTX-CGE	G1	0.689246	0.0102789	0.000238172	0.00223106	0.00821555	0.288893	0.000897058	G1
O9.D5	963154	2560	nEN-early2	Sample5	14.7	Cortex	VZ	PFC	nEN-early	Neural G0	0.311851	0.0835497	0.130374	0.0440322	0.133745	0.293457	0.00299167	Unknown
O9.E5	981692	2339	IN-CTX-MGE1	Sample5	14.7	Cortex	VZ	PFC	IN-CTX-MGE	Neural G0	0.875315	0.00120855	0.106966	0.00635627	4.93004e-05	0.0086822	0.00142247	G1
O9.F5	984234	3867	tRG	Sample5	14.7	Cortex	VZ	PFC	tRG	Neural G0	0.974869	0.000647466	0.0014027	2.74905e-05	0.0211156	0.00188059	5.68529e-05	G1
O9.H5	978574	4436	IPC-div1	Sample5	14.7	Cortex	VZ	PFC	IPC-div	G2/M	2.2698e-06	0.999994	5.30524e-08	3.776e-07	7.0204e-08	7.10609e-09	2.81887e-06	G2/M
O9.A6	983250	3557	tRG	Sample5	14.7	Cortex	VZ	PFC	tRG	Neural G0	0.0384662	0.00147822	0.0445064	0.00752772	0.00912286	0.896086	0.00281232	S
O9.B6	979511	2923	nEN-early2	Sample5	14.7	Cortex	VZ	PFC	nEN-early	Neural G0	0.624704	0.0900678	0.0485171	0.0356475	0.101724	0.0985384	0.000801393	G1
O9.C6	974254	2615	nEN-early2	Sample5	14.7	Cortex	VZ	PFC	nEN-early	Neural G0	0.999603	6.9712e-05	2.14142e-05	9.95347e-06	2.93472e-05	0.000261467	5.40511e-06	G1
O9.D6	971226	2640	nEN-early2	Sample5	14.7	Cortex	VZ	PFC	nEN-early	Neural G0	0.999815	1.26097e-06	1.59595e-05	3.5837e-06	9.97954e-08	0.000163524	1.61809e-07	G1
O9.G6	973921	2117	IN-CTX-MGE1	Sample5	14.7	Cortex	VZ	PFC	IN-CTX-MGE	Neural G0	0.895212	0.0013438	0.00194216	0.0647765	3.79044e-05	0.0366019	8.5973e-05	G1
O9.B7	975571	2454	nEN-early2	Sample5	14.7	Cortex	VZ	PFC	nEN-early	G1	0.782432	0.0128352	0.00120563	0.010516	0.192179	0.000765633	6.70253e-05	G1
O9.D7	974852	4617	RG-div1	Sample5	14.7	Cortex	VZ	PFC	RG-div	G2/M	0.496334	0.458084	0.031334	9.67439e-05	0.0011803	0.00278138	0.0101901	Unknown
O9.E7	966663	2015	IN-CTX-MGE1	Sample5	14.7	Cortex	VZ	PFC	IN-CTX-MGE	Neural G0	0.493012	4.22622e-06	0.000884684	1.69901e-05	0.000320384	0.505669	9.23745e-05	S
O9.G7	973550	2866	nEN-early2	Sample5	14.7	Cortex	VZ	PFC	nEN-early	G1	0.960963	0.000131188	0.0285319	0.00107768	1.02486e-05	0.00927468	1.13387e-05	G1
O9.A8	978577	2578	nEN-early2	Sample5	14.7	Cortex	VZ	PFC	nEN-early	Neural G0	0.996111	0.000191281	0.000161198	9.16008e-05	0.00201809	0.00142069	6.25793e-06	G1
O9.B8	983297	3569	oRG	Sample5	14.7	Cortex	VZ	PFC	oRG	Neural G0	0.00330149	0.0011515	8.36492e-05	9.93588e-06	0.974339	0.0116832	0.00943086	Neural G0
O9.D8	976055	4883	RG-div1	Sample5	14.7	Cortex	VZ	PFC	RG-div	G2/M	7.02043e-08	0.999999	1.15816e-10	8.44863e-10	1.06002e-07	1.66693e-11	2.88304e-07	G2/M
O9.E8	969408	1237	IN-CTX-CGE1	Sample5	14.7	Cortex	VZ	PFC	IN-CTX-CGE	G1	0.989553	0.000633445	0.00334897	0.00545274	0.000470323	0.000512299	2.93585e-05	G1
O9.A9	980690	2953	IN-CTX-CGE1	Sample5	14.7	Cortex	VZ	PFC	IN-CTX-CGE	Neural G0	0.513496	0.00288217	0.000769119	0.000573484	0.435887	0.045608	0.000784374	G1
O9.C9	980717	2227	IN-CTX-MGE1	Sample5	14.7	Cortex	VZ	PFC	IN-CTX-MGE	Neural G0	0.9245	0.0699914	0.00108224	0.000961624	0.000145633	0.00230347	0.001016	G1
O9.E9	970075	2117	IN-CTX-MGE1	Sample5	14.7	Cortex	VZ	PFC	IN-CTX-MGE	Neural G0	0.519013	0.0107675	5.59881e-05	0.000383337	0.466409	0.00294352	0.000427017	G1
O9.F9	975075	3189	nEN-early2	Sample5	14.7	Cortex	VZ	PFC	nEN-early	Neural G0	0.997778	0.000179031	0.000475774	0.000127995	0.000813087	0.000620762	4.92199e-06	G1
O9.G9	982150	3635	tRG	Sample5	14.7	Cortex	VZ	PFC	tRG	G1	0.719438	0.00825514	0.00409628	0.000723791	0.22787	0.0373148	0.00230208	G1
O9.A10	969297	2874	nEN-early2	Sample5	14.7	Cortex	VZ	PFC	nEN-early	Neural G0	0.596661	0.057828	0.130007	0.0953195	0.000551414	0.119368	0.000264377	G1
O9.B10	981299	2644	IN-CTX-MGE1	Sample5	14.7	Cortex	VZ	PFC	IN-CTX-MGE	Neural G0	0.9924	0.00155485	0.000879405	7.97612e-05	0.000103692	0.00481261	0.000169727	G1
O9.C10	973731	2327	IN-CTX-CGE1	Sample5	14.7	Cortex	VZ	PFC	IN-CTX-CGE	Neural G0	0.995617	0.00234254	0.000138438	1.13542e-05	0.00134409	0.000227598	0.000319048	G1
O9.D10	979018	1333	IN-CTX-CGE2	Sample5	14.7	Cortex	VZ	PFC	IN-CTX-CGE	Neural G0	0.085639	0.0497184	0.000639847	0.0209636	0.837743	0.0033287	0.00196811	Neural G0
O9.E10	982249	2031	IN-CTX-MGE1	Sample5	14.7	Cortex	VZ	PFC	IN-CTX-MGE	Neural G0	0.336628	0.0073239	0.0398715	0.00344263	0.00617709	0.605801	0.000756294	S
O9.F10	977668	2465	IN-CTX-MGE1	Sample5	14.7	Cortex	VZ	PFC	IN-CTX-MGE	G1	0.7528	0.148451	0.00220959	0.0132329	0.0543844	0.0240946	0.00482799	G1
O9.G10	978515	1797	IN-STR	Sample5	14.7	Cortex	VZ	PFC	IN-STR	Neural G0	0.0534641	0.00403693	0.866385	6.03267e-05	0.0487546	0.0184727	0.00882629	Late G1
O9.B11	983928	2132	IN-CTX-CGE1	Sample5	14.7	Cortex	VZ	PFC	IN-CTX-CGE	Neural G0	0.974339	0.000247251	0.00801282	4.50488e-05	0.00308503	0.0141805	8.96111e-05	G1
O9.D11	981532	2530	IN-CTX-MGE1	Sample5	14.7	Cortex	VZ	PFC	IN-CTX-MGE	Neural G0	0.978351	9.00675e-05	0.0185865	0.00116487	2.56031e-05	0.0016543	0.000127518	G1
O9.E11	967303	1420	IN-CTX-CGE1	Sample5	14.7	Cortex	VZ	PFC	IN-CTX-CGE	Neural G0	0.000459204	3.79219e-05	0.998817	0.000188075	0.000221279	0.000264502	1.16756e-05	Late G1
O9.A12	977778	5318	IPC-div2	Sample5	14.7	Cortex	VZ	PFC	IPC-div	S/G2	0.0186294	0.00406357	0.000337981	9.91626e-05	3.5324e-06	0.755669	0.221197	S
O9.B12	979051	2898	nEN-early2	Sample5	14.7	Cortex	VZ	PFC	nEN-early	G1	0.682702	0.0137598	0.0743896	0.0284826	0.00572188	0.191407	0.00353705	G1
O9.D12	981094	3433	IPC-nEN3	Sample5	14.7	Cortex	VZ	PFC	IPC-nEN	Neural G0	0.589943	0.0209045	0.0593879	0.00469155	0.293342	0.0272618	0.00446849	G1
O9.E12	977749	3245	nEN-early2	Sample5	14.7	Cortex	VZ	PFC	nEN-early	G1	0.957807	0.00597422	0.00569296	0.002346	0.0201978	0.00680356	0.00117855	G1
O9.F12	974099	2226	IN-CTX-CGE1	Sample5	14.7	Cortex	VZ	PFC	IN-CTX-CGE	Neural G0	0.533649	0.0578547	0.0114287	0.0479851	0.321599	0.0208378	0.00664586	G1
O9.G12	974185	2112	IN-CTX-CGE1	Sample5	14.7	Cortex	VZ	PFC	IN-CTX-CGE	Neural G0	0.773232	2.93412e-06	0.00256411	7.09949e-06	5.1074e-07	0.224189	3.82944e-06	G1
O9.H12	979627	6466	RG-div1	Sample5	14.7	Cortex	VZ	PFC	RG-div	G2/M	1.92301e-05	0.999978	8.71752e-10	3.88007e-09	2.57841e-06	3.74395e-10	4.68431e-08	G2/M
O10.A1	982743	4684	RG-div2	Sample5	14.7	Cortex	SVZ	PFC	RG-div	Neural G0	0.0698565	0.000113147	0.00449804	0.000279731	0.00017304	0.924739	0.000340322	S
O10.B1	983640	1649	nEN-late	Sample5	14.7	Cortex	SVZ	PFC	nEN-late	M/Early G1	0.000514181	0.011499	0.000813209	0.00112477	0.985274	0.000586056	0.000189014	Neural G0
O10.D1	986472	3267	nEN-early2	Sample5	14.7	Cortex	SVZ	PFC	nEN-early	Neural G0	0.964456	0.000805029	0.00894573	0.000234975	0.00680904	0.0186176	0.000131379	G1
O10.E1	980902	3196	IPC-nEN3	Sample5	14.7	Cortex	SVZ	PFC	IPC-nEN	G1	0.492563	0.00235225	0.000308759	0.503304	0.000930141	0.000301591	0.000240594	M/Early G1
O10.F1	977813	2798	IPC-nEN2	Sample5	14.7	Cortex	SVZ	PFC	IPC-nEN	Neural G0	0.994662	0.00011268	0.000171308	0.000495509	4.04408e-05	0.00450185	1.64693e-05	G1
O10.G1	975272	1714	IPC-nEN2	Sample5	14.7	Cortex	SVZ	PFC	IPC-nEN	Neural G0	0.44382	0.00513339	0.0835138	0.000128179	0.364058	0.101356	0.00199083	Unknown
O10.H1	981634	1728	IPC-nEN1	Sample5	14.7	Cortex	SVZ	PFC	IPC-nEN	Neural G0	0.85132	0.00280611	0.00970409	0.00413247	0.000122744	0.131813	0.000102274	G1
O10.B2	975888	3311	nEN-early2	Sample5	14.7	Cortex	SVZ	PFC	nEN-early	Neural G0	0.970262	2.56957e-05	1.28514e-05	7.85547e-05	0.000168217	0.0294387	1.46198e-05	G1
O10.C2	980249	3067	IN-CTX-CGE2	Sample5	14.7	Cortex	SVZ	PFC	IN-CTX-CGE	Neural G0	0.108364	0.180557	0.0121741	0.30446	0.0921986	0.289571	0.0126749	Unknown
O10.D2	976109	2666	nEN-late	Sample5	14.7	Cortex	SVZ	PFC	nEN-late	Late G1	0.947034	0.0021527	0.0470334	0.00339752	4.99853e-05	0.000324826	7.6812e-06	G1
O10.F2	976604	2061	IN-CTX-MGE1	Sample5	14.7	Cortex	SVZ	PFC	IN-CTX-MGE	Neural G0	0.425687	0.00930003	0.00455051	0.00971349	0.0717832	0.477321	0.00164433	Unknown
O10.G2	966122	2161	nEN-early2	Sample5	14.7	Cortex	SVZ	PFC	nEN-early	G1	0.956372	4.31079e-05	0.00022603	0.00308591	4.42248e-06	0.0402663	2.08145e-06	G1
O10.A3	974731	2881	none	Sample5	14.7	Cortex	SVZ	PFC	none	Neural G0	0.999378	0.000159262	0.000220843	1.53462e-05	0.00021959	6.03902e-06	4.51929e-07	G1
O10.D3	985978	3122	vRG	Sample5	14.7	Cortex	SVZ	PFC	vRG	Neural G0	0.0952012	0.0811407	0.010835	0.0183269	0.778628	0.0153966	0.000471367	Neural G0
O10.G3	980458	2913	vRG	Sample5	14.7	Cortex	SVZ	PFC	vRG	Neural G0	0.00794017	0.00195304	1.31839e-05	9.00452e-05	0.989894	6.9908e-05	3.92736e-05	Neural G0
O10.A4	983188	2856	vRG	Sample5	14.7	Cortex	SVZ	PFC	vRG	Neural G0	0.156857	0.0184954	0.672624	0.00144463	0.049591	0.0364486	0.0645391	Late G1
O10.C4	981850	3610	RG-div2	Sample5	14.7	Cortex	SVZ	PFC	RG-div	S/G2	0.000384926	0.997961	8.5949e-06	6.81761e-05	4.26815e-05	1.12403e-06	0.00153323	G2/M
O10.F4	971094	2040	nEN-early2	Sample5	14.7	Cortex	SVZ	PFC	nEN-early	Neural G0	0.980029	0.00144134	0.0115024	0.000436142	0.000257939	0.00607736	0.000255545	G1
O10.G4	977087	1669	IN-CTX-CGE1	Sample5	14.7	Cortex	SVZ	PFC	IN-CTX-CGE	Neural G0	0.781141	0.0875141	0.00576451	0.0105422	0.00857166	0.0954937	0.0109726	G1
O10.H4	979543	1887	nEN-early2	Sample5	14.7	Cortex	SVZ	PFC	nEN-early	Neural G0	0.98831	0.000563746	0.00123813	0.000520921	0.004507	0.00476416	9.63057e-05	G1
O10.A5	974846	3665	nEN-early2	Sample5	14.7	Cortex	SVZ	PFC	nEN-early	Neural G0	0.233139	0.106349	0.0212139	0.0201493	0.444401	0.13934	0.0354074	Unknown
O10.B5	976356	3115	nEN-early2	Sample5	14.7	Cortex	SVZ	PFC	nEN-early	Neural G0	0.304771	0.00454758	0.00456737	0.0117718	0.066995	0.582338	0.0250095	S
O10.C5	980352	3467	nEN-early2	Sample5	14.7	Cortex	SVZ	PFC	nEN-early	Neural G0	0.245069	0.000297819	0.00181594	0.00143201	0.000265023	0.751046	7.47946e-05	S
O10.D5	972765	3242	EN-PFC3	Sample5	14.7	Cortex	SVZ	PFC	EN-PFC	Neural G0	0.989248	0.000518695	0.000438198	0.00130699	0.00282665	0.00560562	5.54452e-05	G1
O10.F5	970911	2801	nEN-early2	Sample5	14.7	Cortex	SVZ	PFC	nEN-early	Neural G0	0.39911	0.00472713	0.0107249	0.00826411	0.546398	0.030281	0.000494758	Neural G0
O10.G5	968717	2495	nEN-early2	Sample5	14.7	Cortex	SVZ	PFC	nEN-early	Neural G0	0.721064	0.0412806	0.021899	0.0345582	0.0078381	0.147986	0.0253741	G1
O10.H5	976392	2259	nEN-early2	Sample5	14.7	Cortex	SVZ	PFC	nEN-early	Neural G0	0.985056	0.00468184	0.000604384	0.00492576	0.00328393	0.00137119	7.69385e-05	G1
O10.B6	977803	2894	nEN-early2	Sample5	14.7	Cortex	SVZ	PFC	nEN-early	G1	0.758292	0.00778022	0.0759844	0.0056205	0.0230681	0.126552	0.0027026	G1
O10.C6	971570	3303	nEN-early2	Sample5	14.7	Cortex	SVZ	PFC	nEN-early	Neural G0	0.0989624	0.00715971	0.00878256	0.0381979	0.0087837	0.800717	0.0373971	S
O10.D6	978190	3180	nEN-early2	Sample5	14.7	Cortex	SVZ	PFC	nEN-early	Neural G0	0.957151	0.00420731	0.00296239	0.0352888	0.000204726	0.000169973	1.57674e-05	G1
O10.E6	975246	3032	nEN-early2	Sample5	14.7	Cortex	SVZ	PFC	nEN-early	Neural G0	0.897689	0.0135073	0.000612557	0.0414223	0.00161985	0.0447328	0.000415775	G1
O10.F6	977460	4393	tRG	Sample5	14.7	Cortex	SVZ	PFC	tRG	Neural G0	0.980692	0.000633748	0.00959553	0.000174648	0.000740691	0.00805545	0.000108224	G1
O10.A7	978688	3376	nEN-early2	Sample5	14.7	Cortex	SVZ	PFC	nEN-early	Neural G0	0.945784	0.00592399	0.000167207	0.0145992	0.00152718	0.0315128	0.000485273	G1
O10.B7	975494	3655	nEN-early2	Sample5	14.7	Cortex	SVZ	PFC	nEN-early	Neural G0	0.1775	0.00150961	0.00188958	0.000824184	0.0518362	0.766049	0.000391259	S
O10.G7	983662	3040	nEN-early2	Sample5	14.7	Cortex	SVZ	PFC	nEN-early	Neural G0	0.911702	0.00396793	0.00126395	0.00300706	0.000921661	0.0787918	0.000345559	G1
O10.H7	980322	1465	IN-CTX-CGE1	Sample5	14.7	Cortex	SVZ	PFC	IN-CTX-CGE	Late G1	0.752772	0.00768816	0.0164343	0.0208822	0.150871	0.050114	0.0012378	G1
O10.A8	981037	2607	IPC-nEN2	Sample5	14.7	Cortex	SVZ	PFC	IPC-nEN	Late G1	0.999906	2.04989e-05	2.25907e-05	3.70115e-05	2.15669e-06	9.89008e-06	1.67994e-06	G1
O10.D8	976950	2933	IN-CTX-MGE2	Sample5	14.7	Cortex	SVZ	PFC	IN-CTX-MGE	Neural G0	0.99896	9.03599e-05	0.000836304	5.59099e-05	1.64899e-05	3.92271e-05	1.33705e-06	G1
O10.E8	966251	2123	IPC-nEN2	Sample5	14.7	Cortex	SVZ	PFC	IPC-nEN	M/Early G1	0.263553	0.0257616	0.249993	0.228909	0.0182107	0.184903	0.0286705	Unknown
O10.F8	974101	3161	nEN-early2	Sample5	14.7	Cortex	SVZ	PFC	nEN-early	Neural G0	0.735596	0.0312516	0.0173584	0.16288	0.00950706	0.0363479	0.00705925	G1
O10.A9	977923	2601	IN-CTX-MGE1	Sample5	14.7	Cortex	SVZ	PFC	IN-CTX-MGE	Neural G0	0.286963	0.0751083	0.0388497	0.462889	0.0324337	0.101594	0.0021629	Unknown
O10.B9	981181	3835	nEN-early2	Sample5	14.7	Cortex	SVZ	PFC	nEN-early	Neural G0	0.53398	0.153486	0.000508059	0.025091	0.174411	0.104619	0.00790528	G1
O10.C9	977887	3664	nEN-early2	Sample5	14.7	Cortex	SVZ	PFC	nEN-early	G1	0.992576	0.000250239	0.00142176	0.00120476	0.000141	0.00436046	4.53801e-05	G1
O10.D9	977032	2887	nEN-early2	Sample5	14.7	Cortex	SVZ	PFC	nEN-early	Neural G0	0.0392495	0.00953584	0.513159	0.0388747	0.102083	0.284144	0.0129537	Late G1
O10.E9	981387	2406	IN-CTX-CGE2	Sample5	14.7	Cortex	SVZ	PFC	IN-CTX-CGE	Neural G0	0.915383	0.0673722	0.00165204	0.00820942	0.00250456	0.00272991	0.00214937	G1
O10.F9	978557	3034	nEN-early2	Sample5	14.7	Cortex	SVZ	PFC	nEN-early	Neural G0	0.999901	6.66819e-06	6.667e-07	1.14349e-05	1.62419e-05	6.40832e-05	9.46129e-08	G1
O10.B10	978744	3418	nEN-early2	Sample5	14.7	Cortex	SVZ	PFC	nEN-early	Neural G0	0.979239	0.0143693	0.000245414	9.32554e-06	0.00514961	0.000883062	0.000104031	G1
O10.C10	979863	3230	nEN-early2	Sample5	14.7	Cortex	SVZ	PFC	nEN-early	Neural G0	0.913676	0.000616249	0.0507121	0.0124222	0.00101767	0.0204241	0.00113198	G1
O10.A11	972324	2908	nEN-early2	Sample5	14.7	Cortex	SVZ	PFC	nEN-early	Neural G0	0.999442	3.38865e-05	2.34786e-06	0.000441793	4.17993e-05	3.74734e-05	1.00306e-06	G1
O10.B11	972621	3300	nEN-early2	Sample5	14.7	Cortex	SVZ	PFC	nEN-early	Neural G0	0.880566	0.0583512	0.0127811	0.0147551	0.00314362	0.029263	0.00114034	G1
O10.C11	972251	2553	IN-CTX-CGE1	Sample5	14.7	Cortex	SVZ	PFC	IN-CTX-CGE	Neural G0	0.118841	0.0398001	8.03888e-05	0.000471887	0.809648	0.00852849	0.0226297	Neural G0
O10.D11	971864	2780	nEN-early2	Sample5	14.7	Cortex	SVZ	PFC	nEN-early	Neural G0	0.907023	0.00427568	1.78841e-05	0.0870031	0.000291907	0.00118197	0.000206555	G1
O10.E11	970524	2847	nEN-late	Sample5	14.7	Cortex	SVZ	PFC	nEN-late	Neural G0	0.294223	0.237922	0.00183689	0.0637823	0.252463	0.145274	0.00449997	Unknown
O10.F11	982264	2358	IPC-nEN2	Sample5	14.7	Cortex	SVZ	PFC	IPC-nEN	Neural G0	0.998637	4.52112e-05	0.000242617	1.4689e-06	1.43332e-05	0.0010215	3.81757e-05	G1
O10.A12	981758	4894	RG-div1	Sample5	14.7	Cortex	SVZ	PFC	RG-div	G1	0.00123101	0.000399501	0.00728831	4.23879e-05	0.000831942	0.983656	0.00655049	S
O10.B12	969151	2482	IN-CTX-MGE1	Sample5	14.7	Cortex	SVZ	PFC	IN-CTX-MGE	Neural G0	0.0586864	0.0625181	0.0175912	0.000386526	0.855366	0.00302873	0.00242267	Neural G0
O10.C12	977232	3547	nEN-early2	Sample5	14.7	Cortex	SVZ	PFC	nEN-early	Neural G0	0.99995	5.77531e-08	2.82473e-05	2.49508e-07	2.92412e-07	2.07803e-05	2.24999e-08	G1
O10.D12	978574	2937	IN-CTX-MGE1	Sample5	14.7	Cortex	SVZ	PFC	IN-CTX-MGE	Neural G0	0.997405	0.000720274	1.39217e-05	0.00023325	8.22155e-05	0.00153543	9.98524e-06	G1
O10.E12	976523	3469	nEN-early2	Sample5	14.7	Cortex	SVZ	PFC	nEN-early	Neural G0	0.991145	0.000578152	0.000875281	0.00355703	4.51317e-06	0.00383218	8.33114e-06	G1
O10.F12	974700	3114	nEN-early2	Sample5	14.7	Cortex	SVZ	PFC	nEN-early	Neural G0	0.814862	0.00159499	0.0760182	0.00169943	0.000260037	0.102743	0.00282297	G1
O10.G12	974334	2274	nEN-early2	Sample5	14.7	Cortex	SVZ	PFC	nEN-early	Neural G0	0.994436	0.000506317	0.000128355	0.000631657	0.00106936	0.00315082	7.77319e-05	G1
O11.A1	977143	3107	MGE-RG2	Sample6	16	GE	0	MGE	MGE-RG	S/G2	0.00621777	2.34957e-06	1.32473e-05	5.59683e-06	2.79958e-06	0.993495	0.00026314	S
O11.B1	979947	1638	IN-STR	Sample6	16	GE	0	MGE	IN-STR	Neural G0	0.0110112	0.0014824	0.000146314	0.000380739	0.981433	0.00257191	0.00297425	Neural G0
O11.C1	974893	1754	nIN5	Sample6	16	GE	0	MGE	nIN	Neural G0	0.73134	0.0781633	0.0705278	0.0131657	0.0634991	0.04007	0.00323366	G1
O11.D1	985402	1645	MGE-IPC3	Sample6	16	GE	0	MGE	MGE-IPC	Neural G0	0.0010645	0.0437101	0.00281048	0.752561	0.0249906	0.171077	0.00378565	M/Early G1
O11.F1	976549	1349	nIN4	Sample6	16	GE	0	MGE	nIN	G1	0.993559	0.00109664	0.000441518	0.000378236	0.000428226	0.00394262	0.000153918	G1
O11.G1	973563	1758	MGE-IPC3	Sample6	16	GE	0	MGE	MGE-IPC	G1	0.177304	6.61644e-06	0.035806	0.000646027	0.00103942	0.739196	0.0460022	S
O11.H1	979020	1997	MGE-IPC3	Sample6	16	GE	0	MGE	MGE-IPC	S	7.87594e-10	2.34772e-11	6.64118e-10	8.87872e-13	0.000207996	0.999792	3.98216e-07	S
O11.B2	981790	3719	MGE-IPC1	Sample6	16	GE	0	MGE	MGE-IPC	G2/M	1.25795e-16	1	3.76083e-20	1.51079e-17	4.03661e-15	4.91491e-24	3.27124e-16	G2/M
O11.D2	980438	2978	MGE-IPC1	Sample6	16	GE	0	MGE	MGE-IPC	G2/M	2.86005e-12	1	1.48097e-17	1.25904e-15	5.74961e-14	7.51884e-20	2.43316e-14	G2/M
O11.E2	980344	1593	nIN5	Sample6	16	GE	0	MGE	nIN	Neural G0	0.989721	0.00156546	0.00051221	0.000279563	0.00104213	0.00628118	0.000598876	G1
O11.F2	979476	1422	IN-STR	Sample6	16	GE	0	MGE	IN-STR	M/Early G1	0.9911	1.00199e-05	0.00569986	0.000147173	0.000166886	0.00287064	5.13593e-06	G1
O11.G2	978038	1796	MGE-RG1	Sample6	16	GE	0	MGE	MGE-RG	Neural G0	0.00315597	2.65253e-05	0.000188516	6.64504e-07	0.992645	0.00397287	1.01414e-05	Neural G0
O11.H2	976155	1607	nIN5	Sample6	16	GE	0	MGE	nIN	G1	0.999535	4.95594e-05	6.94288e-05	3.58704e-08	4.64147e-05	0.000292084	7.88113e-06	G1
O11.A3	970243	1514	nIN5	Sample6	16	GE	0	MGE	nIN	G1	0.236656	0.00854333	0.696215	0.00157253	0.0265485	0.0300709	0.000393357	Late G1
O11.B3	984272	2750	MGE-RG2	Sample6	16	GE	0	MGE	MGE-RG	M/Early G1	0.442379	0.00861687	0.000198888	0.546526	0.000331605	0.00162353	0.000323584	M/Early G1
O11.C3	981359	1614	nIN5	Sample6	16	GE	0	MGE	nIN	G2/M	0.62321	8.90731e-05	0.0100333	0.0025666	9.09907e-06	0.364063	2.99715e-05	G1
O11.D3	975246	1703	nIN5	Sample6	16	GE	0	MGE	nIN	Late G1	0.997621	0.00108367	0.000561589	1.33871e-05	1.32201e-05	0.000484729	0.000222652	G1
O11.E3	977910	1505	nIN5	Sample6	16	GE	0	MGE	nIN	Neural G0	0.999959	1.52473e-07	8.40207e-07	1.17732e-08	8.09989e-08	3.99108e-05	6.23347e-08	G1
O11.F3	980383	2735	MGE-div	Sample6	16	GE	0	MGE	MGE-div	G1	0.000885776	1.94569e-05	3.10976e-06	1.74441e-06	0.00030404	0.998717	6.88179e-05	S
O11.G3	975556	2723	MGE-RG2	Sample6	16	GE	0	MGE	MGE-RG	Neural G0	0.0138518	0.000300621	0.000182291	0.000176862	4.51575e-06	0.979883	0.00560097	S
O11.H3	977411	1911	nIN5	Sample6	16	GE	0	MGE	nIN	Neural G0	0.729691	0.259384	5.43968e-07	7.96226e-05	7.80217e-05	2.2721e-06	0.0107645	G1
O11.A4	977630	2590	MGE-RG1	Sample6	16	GE	0	MGE	MGE-RG	G1	0.355799	0.00024183	0.00408362	0.0046623	0.000114604	0.631368	0.00373053	S
O11.B4	981348	2376	MGE-RG2	Sample6	16	GE	0	MGE	MGE-RG	Neural G0	0.0520963	0.375255	0.00482821	0.00331247	0.530039	0.020476	0.0139928	Neural G0
O11.C4	985591	2319	MGE-div	Sample6	16	GE	0	MGE	MGE-div	S	1.63714e-07	3.55486e-06	2.39184e-05	1.6332e-07	4.4081e-07	0.999628	0.000344205	S
O11.D4	970094	1727	nIN5	Sample6	16	GE	0	MGE	nIN	G1	0.683248	0.00849617	0.00678645	0.00579838	0.126602	0.165876	0.00319214	G1
O11.E4	984434	1451	nIN5	Sample6	16	GE	0	MGE	nIN	Neural G0	0.000105511	0.00269377	4.40843e-05	1.32103e-05	0.996574	0.000387339	0.000181877	Neural G0
O11.F4	982430	2488	MGE-div	Sample6	16	GE	0	MGE	MGE-div	G2/M	1.71874e-05	2.66103e-05	4.46969e-05	9.34989e-05	8.97882e-05	0.97087	0.0288585	S
O11.G4	983349	1317	nIN4	Sample6	16	GE	0	MGE	nIN	G1	0.0219612	0.00287525	3.38366e-05	0.000201712	0.00826819	0.942631	0.0240289	S
O11.H4	982552	1605	nIN5	Sample6	16	GE	0	MGE	nIN	Neural G0	0.996779	0.00145561	0.000748388	2.99819e-05	0.00018718	0.000639684	0.000160672	G1
O11.A5	984515	1373	nIN5	Sample6	16	GE	0	MGE	nIN	M/Early G1	0.719817	0.109829	0.0103515	0.007212	0.0817421	0.0703795	0.000669134	G1
O11.E5	972765	2185	MGE-div	Sample6	16	GE	0	MGE	MGE-div	Neural G0	0.0268197	0.625452	0.000555588	0.000508251	0.343218	0.000193668	0.00325337	G2/M
O11.F5	968371	1445	MGE-IPC2	Sample6	16	GE	0	MGE	MGE-IPC	G1	4.61412e-08	0.000614941	6.59085e-06	2.86472e-05	0.000337867	0.00122192	0.99779	S/G2
O11.G5	978300	1562	IN-CTX-MGE2	Sample6	16	GE	0	MGE	IN-CTX-MGE	G1	0.999267	4.6564e-06	0.00010392	0.000447256	5.73144e-05	0.000118555	1.20864e-06	G1
O11.H5	969205	1266	nIN4	Sample6	16	GE	0	MGE	nIN	Neural G0	0.999869	0.00012756	1.84024e-07	1.6798e-09	3.56361e-06	1.70169e-08	1.09245e-08	G1
O11.A6	981935	3043	MGE-div	Sample6	16	GE	0	MGE	MGE-div	G2/M	0.206856	0.73166	0.00106976	9.2181e-06	3.7496e-05	0.0542749	0.00609263	G2/M
O11.B6	982843	1297	nIN5	Sample6	16	GE	0	MGE	nIN	G1	0.99866	8.19148e-05	4.58114e-05	7.77768e-05	2.03456e-05	0.001054	5.98702e-05	G1
O11.C6	978653	1893	MGE-div	Sample6	16	GE	0	MGE	MGE-div	M/Early G1	1.62246e-06	1.75862e-07	0.000207281	0.000392492	2.18929e-08	0.99929	0.000108434	S
O11.D6	987336	1581	MGE-RG1	Sample6	16	GE	0	MGE	MGE-RG	G1	0.875036	0.0162419	0.00597607	0.000750719	0.00317092	0.0399507	0.0588736	G1
O11.E6	975731	2388	MGE-RG2	Sample6	16	GE	0	MGE	MGE-RG	G1	0.173285	1.77502e-07	0.711119	1.19329e-06	1.39856e-07	0.115593	6.55774e-07	Late G1
O11.F6	967251	1294	nIN5	Sample6	16	GE	0	MGE	nIN	Neural G0	0.0200534	0.0121945	0.000160948	0.000606927	0.861731	0.0941856	0.0110671	Neural G0
O11.G6	983009	1640	nIN5	Sample6	16	GE	0	MGE	nIN	Neural G0	0.970802	2.98246e-05	0.0288126	8.84738e-08	1.80234e-05	0.000337452	1.83847e-07	G1
O11.H6	973947	1393	nIN5	Sample6	16	GE	0	MGE	nIN	G1	0.998524	0.000198112	0.000118506	5.75104e-05	0.0006242	0.00045006	2.74708e-05	G1
O11.A7	981357	2203	MGE-RG2	Sample6	16	GE	0	MGE	MGE-RG	G1	0.278732	0.00603294	0.0205626	0.00138424	0.537255	0.155637	0.000395368	Neural G0
O11.B7	977916	2433	MGE-RG2	Sample6	16	GE	0	MGE	MGE-RG	G2/M	0.000157795	0.999842	3.3236e-11	6.26856e-09	1.25023e-07	1.23185e-12	1.12933e-10	G2/M
O11.C7	968332	1317	nIN5	Sample6	16	GE	0	MGE	nIN	G1	0.990207	0.000994896	0.00667552	0.0014568	3.43368e-05	0.000601369	2.96718e-05	G1
O11.D7	975586	2262	MGE-IPC2	Sample6	16	GE	0	MGE	MGE-IPC	S/G2	3.77094e-06	0.999964	6.07301e-07	5.96598e-06	5.26823e-07	4.68922e-07	2.44507e-05	G2/M
O11.E7	982481	3158	MGE-div	Sample6	16	GE	0	MGE	MGE-div	G2/M	0.000247107	0.089375	0.0030215	0.000693646	0.000145504	0.1303	0.776217	S/G2
O11.F7	975049	2211	MGE-IPC2	Sample6	16	GE	0	MGE	MGE-IPC	G1	0.000353954	0.972353	2.45614e-05	0.000143642	0.00131715	0.000248295	0.0255593	G2/M
O11.G7	972330	1725	IN-STR	Sample6	16	GE	0	MGE	IN-STR	G1	0.0211772	0.000420165	0.00244944	0.0014078	0.000429542	0.973713	0.000402996	S
O11.H7	987792	1158	nIN4	Sample6	16	GE	0	MGE	nIN	Neural G0	0.999976	1.25561e-07	6.69299e-07	2.50944e-09	2.17866e-08	2.28924e-05	1.39965e-09	G1
O11.A8	976669	2620	MGE-RG2	Sample6	16	GE	0	MGE	MGE-RG	G1	0.0236885	0.000209879	0.000971616	0.000174733	3.55602e-05	0.974726	0.000193404	S
O11.B8	985083	2199	MGE-RG1	Sample6	16	GE	0	MGE	MGE-RG	G1	0.0240177	0.000920381	0.0425289	0.930895	6.66271e-05	0.000642228	0.000929255	M/Early G1
O11.C8	988117	1745	MGE-IPC3	Sample6	16	GE	0	MGE	MGE-IPC	Neural G0	0.0393373	0.645139	0.0520432	0.0240912	0.15582	0.0517459	0.031823	G2/M
O11.D8	972144	1239	nIN5	Sample6	16	GE	0	MGE	nIN	Neural G0	0.935943	0.00627989	0.000317161	0.00133315	0.0265123	0.0282405	0.00137372	G1
O11.E8	973393	2223	MGE-RG1	Sample6	16	GE	0	MGE	MGE-RG	Neural G0	0.970533	0.00158807	0.01178	5.03314e-05	0.00981697	0.00618617	4.50416e-05	G1
O11.F8	977351	2068	MGE-RG2	Sample6	16	GE	0	MGE	MGE-RG	Neural G0	0.926965	0.00186587	0.00722527	7.89848e-05	0.00507762	0.0585333	0.000253553	G1
O11.G8	976336	2407	MGE-RG2	Sample6	16	GE	0	MGE	MGE-RG	M/Early G1	0.765521	5.41681e-05	3.22897e-05	5.01726e-05	0.00110392	0.224789	0.00844914	G1
O11.H8	977052	2241	MGE-RG2	Sample6	16	GE	0	MGE	MGE-RG	M/Early G1	0.981274	0.000184525	6.99052e-06	0.000266506	8.20962e-08	0.0182584	9.10833e-06	G1
O11.A9	984249	1981	MGE-RG2	Sample6	16	GE	0	MGE	MGE-RG	G1	0.911413	0.000126121	0.000150234	3.11635e-06	0.085028	0.000439775	0.00283966	G1
O11.D9	978444	2002	MGE-IPC2	Sample6	16	GE	0	MGE	MGE-IPC	G2/M	1.6854e-07	1	7.35374e-15	1.07223e-13	2.44795e-10	6.70856e-16	5.34184e-12	G2/M
O11.E9	980320	2501	MGE-div	Sample6	16	GE	0	MGE	MGE-div	S/G2	1.32708e-05	0.000574351	0.000114434	4.61379e-08	0.000188311	0.951195	0.0479141	S
O11.F9	971036	1959	nIN5	Sample6	16	GE	0	MGE	nIN	G1	0.00610175	0.00111637	0.000368091	0.000649959	2.51845e-05	0.987219	0.00451964	S
O11.G9	985997	2092	MGE-RG2	Sample6	16	GE	0	MGE	MGE-RG	S	0.00511826	6.88707e-06	7.66172e-05	4.02156e-07	0.00666537	0.975057	0.0130752	S
O11.H9	980267	1731	IN-STR	Sample6	16	GE	0	MGE	IN-STR	Neural G0	0.675859	0.00281459	0.14825	0.00714055	0.133157	0.0325858	0.000193593	G1
O11.A10	972851	1365	nIN5	Sample6	16	GE	0	MGE	nIN	G1	0.941323	0.000118057	0.0213769	9.62901e-06	0.00375444	0.0318076	0.00161049	G1
O11.B10	982129	2409	MGE-RG1	Sample6	16	GE	0	MGE	MGE-RG	Neural G0	0.0684235	0.00773802	0.0122979	0.00592089	0.659205	0.234857	0.0115572	Neural G0
O11.C10	983680	1658	MGE-div	Sample6	16	GE	0	MGE	MGE-div	G2/M	3.99111e-07	1.11012e-07	2.93673e-07	1.43365e-06	5.41824e-07	0.99897	0.00102701	S
O11.D10	981392	1702	MGE-IPC3	Sample6	16	GE	0	MGE	MGE-IPC	Neural G0	0.00196751	1.35126e-06	1.34642e-05	1.36665e-06	1.59205e-06	0.997974	4.06171e-05	S
O11.E10	968701	2056	MGE-IPC1	Sample6	16	GE	0	MGE	MGE-IPC	G2/M	2.86568e-11	0.999994	5.08554e-13	2.50762e-12	3.06377e-08	3.28912e-13	5.77936e-06	G2/M
O11.F10	979565	1211	nIN5	Sample6	16	GE	0	MGE	nIN	M/Early G1	0.349936	0.0955279	0.0851374	0.0407315	0.0353647	0.377811	0.0154921	Unknown
O11.G10	984458	2069	MGE-RG2	Sample6	16	GE	0	MGE	MGE-RG	G1	0.00823994	3.60445e-06	0.00275708	9.3852e-06	3.17534e-06	0.98897	1.64402e-05	S
O11.H10	976000	2133	MGE-RG1	Sample6	16	GE	0	MGE	MGE-RG	G1	0.957974	0.0218225	0.00180902	0.0115503	0.00109095	0.0053264	0.000427004	G1
O11.A11	980587	1963	MGE-RG2	Sample6	16	GE	0	MGE	MGE-RG	Neural G0	0.000661006	2.30952e-05	0.63595	0.000292304	0.00175769	0.361242	7.40534e-05	Late G1
O11.B11	973678	2394	MGE-div	Sample6	16	GE	0	MGE	MGE-div	M/Early G1	0.659639	0.0692087	0.00119371	0.000299366	0.00803938	0.261232	0.000387439	G1
O11.C11	978306	1235	nIN5	Sample6	16	GE	0	MGE	nIN	Neural G0	0.289122	0.00976576	0.25474	0.000343287	0.00607317	0.37951	0.0604461	Unknown
O11.D11	975292	1397	nIN5	Sample6	16	GE	0	MGE	nIN	Neural G0	0.592346	0.0436639	0.0168253	0.0112133	0.310439	0.0237126	0.00179948	G1
O11.E11	967288	1457	MGE-RG2	Sample6	16	GE	0	MGE	MGE-RG	G1	0.978977	0.0108189	0.000380921	0.000686868	0.0020468	0.00620013	0.000888944	G1
O11.F11	971926	1655	nIN5	Sample6	16	GE	0	MGE	nIN	Neural G0	0.00471494	0.00336228	0.0133134	3.31066e-05	0.233674	0.726538	0.0183647	S
O11.G11	972143	1469	IN-CTX-MGE2	Sample6	16	GE	0	MGE	IN-CTX-MGE	Neural G0	0.00302805	0.00490799	1.10593e-05	1.70703e-05	0.991958	6.45785e-05	1.31728e-05	Neural G0
O11.H11	974684	1581	nIN5	Sample6	16	GE	0	MGE	nIN	Neural G0	0.020677	0.0811962	0.00379517	0.227572	0.00695042	0.656472	0.00333701	S
O11.C12	974141	2649	MGE-IPC1	Sample6	16	GE	0	MGE	MGE-IPC	G2/M	1.07562e-15	1	3.978e-20	7.19822e-18	2.73111e-16	1.19427e-22	1.17024e-16	G2/M
O11.D12	975793	2311	MGE-div	Sample6	16	GE	0	MGE	MGE-div	G2/M	0.00475274	0.0555199	0.0139449	0.000115457	0.00435448	0.0192578	0.902055	S/G2
O11.F12	977219	1270	nIN4	Sample6	16	GE	0	MGE	nIN	Neural G0	0.0131706	0.257918	0.0080267	0.346108	0.311046	0.0516985	0.0120325	Unknown
O11.G12	980939	1842	MGE-RG2	Sample6	16	GE	0	MGE	MGE-RG	Neural G0	0.595033	0.00419357	0.0069375	0.00474148	0.0042362	0.383355	0.00150329	G1
O12.A1	982354	3265	RG-div2	Sample7	14	Cortex	SVZ	PFC	RG-div	Neural G0	0.592455	0.395513	0.000633181	0.00268802	0.00644183	0.000579837	0.00168831	G1
O12.B1	982599	3744	RG-div2	Sample7	14	Cortex	SVZ	PFC	RG-div	G2/M	4.05875e-08	0.999999	1.23659e-11	5.42454e-12	7.7124e-07	2.88837e-12	5.40166e-09	G2/M
O12.C1	980975	3484	RG-div1	Sample7	14	Cortex	SVZ	PFC	RG-div	S/G2	0.00011529	0.996574	1.53016e-07	1.08224e-07	7.75865e-07	0.000118072	0.00319155	G2/M
O12.D1	979617	4637	OPC	Sample7	14	Cortex	SVZ	PFC	OPC	G1/other	0.0465096	0.170536	0.166796	0.0151486	0.385167	0.074773	0.14107	Unknown
O12.E1	960280	1882	RG-div2	Sample7	14	Cortex	SVZ	PFC	RG-div	Neural G0	0.0337458	0.0473964	0.00607759	0.000222863	0.899627	0.00373183	0.00919809	Neural G0
O12.H1	978677	4040	RG-div1	Sample7	14	Cortex	SVZ	PFC	RG-div	G1	0.246848	0.0204278	0.135717	0.000100863	0.100398	0.424743	0.0717658	Unknown
O12.A2	974719	2338	IPC-nEN1	Sample7	14	Cortex	SVZ	PFC	IPC-nEN	G1	0.36423	0.0671302	0.0566153	0.0104502	0.254954	0.236519	0.0101007	Unknown
O12.F2	979636	3881	oRG	Sample7	14	Cortex	SVZ	PFC	oRG	Neural G0	0.0153474	0.0168145	0.00102863	0.000546772	0.508383	0.451802	0.00607832	Neural G0
O12.G2	978228	5022	RG-div2	Sample7	14	Cortex	SVZ	PFC	RG-div	G2/M	6.68605e-06	0.99999	1.43897e-09	3.77508e-10	3.15166e-06	9.81126e-12	1.14266e-08	G2/M
O12.H2	981281	4771	RG-div2	Sample7	14	Cortex	SVZ	PFC	RG-div	Neural G0	0.00052791	0.00964009	0.00187004	0.000173525	0.558364	0.338837	0.0905878	Neural G0
O12.A3	981021	4818	oRG	Sample7	14	Cortex	SVZ	PFC	oRG	Neural G0	0.0202599	0.0110025	0.000603613	0.000388219	0.939497	0.0278554	0.000393668	Neural G0
O12.B3	978179	2004	IN-CTX-CGE2	Sample7	14	Cortex	SVZ	PFC	IN-CTX-CGE	Neural G0	0.999991	1.86958e-07	1.73943e-06	4.33694e-06	5.60183e-08	2.64235e-07	2.73882e-06	G1
O12.C3	968138	2094	IN-CTX-CGE2	Sample7	14	Cortex	SVZ	PFC	IN-CTX-CGE	Neural G0	0.09706	0.010761	0.000377122	0.00129891	0.255282	0.624711	0.0105103	S
O12.D3	974655	1482	IN-CTX-CGE1	Sample7	14	Cortex	SVZ	PFC	IN-CTX-CGE	Neural G0	0.997909	0.000384838	3.34471e-05	6.88039e-05	0.00119249	0.000405763	5.54983e-06	G1
O12.E3	944709	1480	nEN-late	Sample7	14	Cortex	SVZ	PFC	nEN-late	Neural G0	0.998091	2.05541e-06	0.00189868	6.2452e-07	1.00514e-07	5.14884e-06	1.952e-06	G1
O12.F3	964238	1878	nEN-late	Sample7	14	Cortex	SVZ	PFC	nEN-late	M/Early G1	0.279204	0.0338845	0.0151161	2.60378e-05	0.160184	0.0206542	0.490932	Unknown
O12.G3	959304	1643	IN-CTX-MGE1	Sample7	14	Cortex	SVZ	PFC	IN-CTX-MGE	Neural G0	0.00585244	0.0758763	0.0026292	0.0238877	0.0374304	0.344525	0.509799	S/G2
O12.H3	970703	2116	nEN-early2	Sample7	14	Cortex	SVZ	PFC	nEN-early	M/Early G1	0.066575	0.00338132	0.00138113	0.000292985	0.0503735	0.00378947	0.874207	S/G2
O12.A4	974207	1099	IN-CTX-MGE2	Sample7	14	Cortex	SVZ	PFC	IN-CTX-MGE	G1	0.989947	1.11153e-05	0.000205896	1.92615e-05	0.00126916	0.00849526	5.2225e-05	G1
O12.B4	963829	1252	nIN2	Sample7	14	Cortex	SVZ	PFC	nIN	Neural G0	0.0917059	0.538636	0.00135418	0.00572057	0.352391	0.0082844	0.00190824	G2/M
O12.D4	979092	1656	IN-CTX-CGE1	Sample7	14	Cortex	SVZ	PFC	IN-CTX-CGE	Neural G0	0.367046	0.0895532	0.000132148	0.000218239	0.541622	0.00139209	3.64548e-05	Neural G0
O12.E4	975458	2403	IN-CTX-CGE2	Sample7	14	Cortex	SVZ	PFC	IN-CTX-CGE	M/Early G1	0.37675	0.386536	0.00337852	0.0307255	0.182148	0.0132954	0.00716708	Unknown
O12.F4	971208	1674	nEN-late	Sample7	14	Cortex	SVZ	PFC	nEN-late	G1	0.666588	0.000125945	0.000132246	0.163811	2.71164e-07	0.168829	0.000514007	G1
O12.G4	981633	3739	EN-V1-3	Sample7	14	Cortex	SVZ	PFC	EN-V1	Neural G0	0.049889	0.00714738	0.00165802	0.921719	0.00138754	0.0169948	0.00120448	M/Early G1
O12.H4	973290	2185	IN-CTX-CGE1	Sample7	14	Cortex	SVZ	PFC	IN-CTX-CGE	Neural G0	0.61754	0.0330887	0.0180834	0.00386965	0.0349067	0.255973	0.0365393	G1
O12.A5	968898	1412	IN-CTX-CGE1	Sample7	14	Cortex	SVZ	PFC	IN-CTX-CGE	Neural G0	0.0132364	0.000631999	7.76715e-05	0.194087	5.08285e-05	0.669214	0.122702	S
O12.C5	967400	1892	IN-CTX-CGE1	Sample7	14	Cortex	SVZ	PFC	IN-CTX-CGE	G1	0.630813	0.000785482	0.303848	0.00783215	3.31257e-05	0.0566191	6.98732e-05	G1
O12.D5	965662	2646	nEN-early2	Sample7	14	Cortex	SVZ	PFC	nEN-early	Neural G0	0.913264	0.000324697	0.00083429	0.000809977	0.00373244	0.0807889	0.000245753	G1
O12.E5	967213	1658	IN-CTX-MGE1	Sample7	14	Cortex	SVZ	PFC	IN-CTX-MGE	Neural G0	0.988299	0.000632936	0.00246423	0.0015686	0.000884083	0.00576812	0.000383312	G1
O12.F5	975083	2096	nEN-late	Sample7	14	Cortex	SVZ	PFC	nEN-late	G1	0.747634	0.00245244	0.000816735	0.142527	0.00150868	0.101685	0.00337605	G1
O12.G5	972742	1591	IN-CTX-MGE1	Sample7	14	Cortex	SVZ	PFC	IN-CTX-MGE	Neural G0	0.896814	0.0029938	0.00401921	0.0957976	0.000263055	8.08228e-05	3.13712e-05	G1
O12.H5	971248	2618	nEN-early2	Sample7	14	Cortex	SVZ	PFC	nEN-early	Neural G0	0.998954	0.000227682	4.78558e-06	0.000756967	2.89212e-05	1.42497e-05	1.3569e-05	G1
O12.A6	968571	2389	nEN-early2	Sample7	14	Cortex	SVZ	PFC	nEN-early	Neural G0	0.897316	0.00471308	0.0729675	0.000470228	0.0193904	0.00398485	0.00115823	G1
O12.B6	966725	2332	IN-CTX-CGE2	Sample7	14	Cortex	SVZ	PFC	IN-CTX-CGE	Neural G0	0.995001	0.000334073	7.04042e-05	0.000129415	0.000152482	0.00424661	6.55775e-05	G1
O12.C6	981776	1494	IN-CTX-CGE1	Sample7	14	Cortex	SVZ	PFC	IN-CTX-CGE	Neural G0	0.0811217	0.106596	0.00106414	0.793801	0.00324636	0.0128814	0.00128913	M/Early G1
O12.D6	973702	1910	IN-CTX-MGE1	Sample7	14	Cortex	SVZ	PFC	IN-CTX-MGE	G1	0.952973	0.0205185	0.000985453	0.00808293	0.00238494	0.01498	7.46787e-05	G1
O12.E6	970759	2619	nEN-early2	Sample7	14	Cortex	SVZ	PFC	nEN-early	Neural G0	0.999915	2.47845e-06	3.14832e-05	5.59741e-06	7.29135e-07	4.46287e-05	2.5545e-07	G1
O12.F6	986291	1987	IN-CTX-MGE1	Sample7	14	Cortex	SVZ	PFC	IN-CTX-MGE	Neural G0	0.835512	0.00280842	0.00265989	0.124952	0.0156313	0.0169598	0.00147694	G1
O12.G6	980868	1651	nEN-late	Sample7	14	Cortex	SVZ	PFC	nEN-late	Neural G0	0.967493	0.000619107	0.0100453	0.0171005	4.51145e-05	0.00466501	3.17456e-05	G1
O12.H6	979923	3421	EN-V1-2	Sample7	14	Cortex	SVZ	PFC	EN-V1	Neural G0	0.999213	0.000155665	8.69816e-05	4.23582e-05	0.000252344	0.000186075	6.34185e-05	G1
O12.A7	961285	1720	IN-CTX-MGE1	Sample7	14	Cortex	SVZ	PFC	IN-CTX-MGE	Neural G0	0.701521	0.00237588	3.30568e-05	0.00869418	3.23587e-05	0.287266	7.79072e-05	G1
O12.B7	977961	1856	nEN-late	Sample7	14	Cortex	SVZ	PFC	nEN-late	Neural G0	0.999686	2.27144e-05	3.16959e-06	1.08664e-05	0.000258926	1.73357e-05	4.60283e-07	G1
O12.C7	975938	2017	IN-CTX-MGE1	Sample7	14	Cortex	SVZ	PFC	IN-CTX-MGE	Neural G0	0.182926	0.255735	0.150064	0.00084119	0.0141662	0.25073	0.145538	Unknown
O12.H7	961786	1717	nEN-late	Sample7	14	Cortex	SVZ	PFC	nEN-late	Neural G0	0.227069	0.0842002	0.486687	0.0217416	0.157221	0.0105465	0.0125352	Unknown
O12.A8	977977	3554	Astrocyte	Sample8	22	Cortex	All	0	Astrocyte	G1	0.604853	0.113155	0.0412145	0.167065	0.0406876	0.0301305	0.00289398	G1
O12.B8	981840	4066	tRG	Sample8	22	Cortex	All	0	tRG	Neural G0	0.825762	0.0262003	0.00678932	0.0802902	0.0153508	0.0358836	0.00972352	G1
O12.C8	973396	2605	IN-CTX-CGE2	Sample8	22	Cortex	All	0	IN-CTX-CGE	Neural G0	0.138576	0.0649828	0.0378492	0.0204972	0.0359638	0.327031	0.3751	Unknown
O12.D8	967831	1665	IN-CTX-MGE1	Sample8	22	Cortex	All	0	IN-CTX-MGE	Neural G0	0.171062	0.137284	0.00804407	0.570175	0.0511911	0.051268	0.0109761	M/Early G1
O12.E8	977583	2448	IN-CTX-CGE2	Sample8	22	Cortex	All	0	IN-CTX-CGE	Neural G0	0.738917	0.110834	0.0313289	0.0258518	0.0250367	0.0527709	0.0152598	G1
O12.F8	974129	3898	IPC-div1	Sample8	22	Cortex	All	0	IPC-div	G2/M	1.72017e-05	0.999982	3.6307e-08	1.6226e-09	1.47709e-07	5.8043e-10	2.13332e-07	G2/M
O12.G8	973165	2965	IPC-nEN3	Sample8	22	Cortex	All	0	IPC-nEN	G1	0.990412	5.7568e-05	0.00950359	8.20497e-07	1.13835e-07	1.81672e-05	8.04661e-06	G1
O12.H8	976098	2687	IN-CTX-CGE1	Sample8	22	Cortex	All	0	IN-CTX-CGE	Neural G0	0.994559	0.000136575	0.00249592	0.000265829	7.3817e-05	0.00221033	0.000258544	G1
O12.A9	974747	4490	Astrocyte	Sample8	22	Cortex	All	0	Astrocyte	G1	0.0182115	0.0398654	0.00220747	0.00108823	0.931267	0.00580972	0.0015504	Neural G0
O12.B9	971014	2411	IN-CTX-CGE1	Sample8	22	Cortex	All	0	IN-CTX-CGE	Neural G0	0.994625	0.000258627	0.000112951	2.77314e-05	0.00359556	0.00131431	6.59271e-05	G1
O12.C9	972076	2284	nEN-late	Sample8	22	Cortex	All	0	nEN-late	G1	0.771517	0.0446133	0.00167438	0.141306	0.0076164	0.0327943	0.000478276	G1
O12.D9	981599	2065	IN-CTX-CGE1	Sample8	22	Cortex	All	0	IN-CTX-CGE	Neural G0	0.818916	0.149739	0.0027452	0.00224037	0.00496799	0.015491	0.00590018	G1
O12.G9	982394	2573	IN-CTX-MGE1	Sample8	22	Cortex	All	0	IN-CTX-MGE	G1	0.994244	0.000482205	0.00224083	0.000107238	0.000208362	0.00189727	0.00081965	G1
O12.H9	981881	2483	IN-CTX-MGE1	Sample8	22	Cortex	All	0	IN-CTX-MGE	G1	0.902372	0.0461211	0.0325135	0.0129228	0.000534796	0.00509004	0.000446024	G1
O12.A10	980529	4891	oRG	Sample8	22	Cortex	All	0	oRG	G1	1	1.405e-09	1.15173e-09	5.82716e-11	1.807e-07	1.6166e-08	1.07121e-10	G1
O12.B10	980360	3301	tRG	Sample8	22	Cortex	All	0	tRG	G1	0.541809	0.00357081	0.375952	0.00121209	0.00649144	0.0481493	0.0228155	G1
O12.C10	983615	3004	IN-CTX-CGE2	Sample8	22	Cortex	All	0	IN-CTX-CGE	G1	0.999718	2.47391e-05	1.50985e-05	2.98201e-05	0.000134154	6.06493e-05	1.76152e-05	G1
O12.D10	981995	5450	oRG	Sample8	22	Cortex	All	0	oRG	Neural G0	0.706349	0.244754	0.00045129	0.00147172	0.0452826	0.000893373	0.000798463	G1
O12.E10	976199	2773	IN-CTX-CGE1	Sample8	22	Cortex	All	0	IN-CTX-CGE	Neural G0	0.680247	0.0511538	0.0169656	0.000888485	0.0981853	0.149464	0.00309489	G1
O12.G10	979048	2648	IN-CTX-MGE1	Sample8	22	Cortex	All	0	IN-CTX-MGE	Neural G0	0.978231	0.0062462	0.0133978	0.0004225	0.00045178	0.00110894	0.000141935	G1
O12.H10	971022	2689	IN-CTX-MGE2	Sample8	22	Cortex	All	0	IN-CTX-MGE	G1	0.999941	3.62209e-06	5.21062e-06	1.0158e-05	7.49549e-06	3.20259e-05	6.32761e-07	G1
O12.A12	984332	3330	tRG	Sample5	14.7	Cortex	SVZ	PFC	tRG	G1	0.170828	0.00579914	0.00687053	0.00034671	0.792245	0.0237611	0.000149667	Neural G0
O12.B12	974556	2609	IPC-nEN3	Sample5	14.7	Cortex	SVZ	PFC	IPC-nEN	M/Early G1	0.12343	0.000876194	0.00424722	0.0159057	0.000377591	0.854794	0.000369082	S
O12.E12	980847	4078	RG-div2	Sample5	14.7	Cortex	SVZ	PFC	RG-div	G2/M	0.000502754	0.999462	2.64429e-08	1.08506e-05	2.38668e-05	2.4738e-08	1.1249e-06	G2/M
O12.F12	982494	2703	nEN-early2	Sample5	14.7	Cortex	SVZ	PFC	nEN-early	G1	0.192539	0.000832847	0.00210277	0.000272736	0.707097	0.0965695	0.000585924	Neural G0
O13.A1	981077	2575	MGE-RG2	Sample6	16	GE	0	MGE	MGE-RG	Neural G0	0.00613291	0.0128129	0.0119086	0.0203218	0.00433277	0.832345	0.112146	S
O13.B1	974926	2465	MGE-IPC1	Sample6	16	GE	0	MGE	MGE-IPC	G2/M	0.568509	0.425558	0.000319673	2.9745e-05	0.00253053	7.92866e-05	0.0029731	G1
O13.C1	970449	1323	MGE-IPC3	Sample6	16	GE	0	MGE	MGE-IPC	G2/M	0.932344	0.000464934	0.0221319	3.84473e-05	0.00342892	0.0380752	0.00351676	G1
O13.D1	979763	1894	nIN5	Sample6	16	GE	0	MGE	nIN	Neural G0	0.99888	0.00032613	3.60925e-06	5.87474e-05	0.000665302	6.34477e-05	3.12742e-06	G1
O13.E1	973612	2420	MGE-RG2	Sample6	16	GE	0	MGE	MGE-RG	G1/other	0.00769967	6.76167e-06	0.000315463	9.56733e-07	0.00406106	0.987837	7.93945e-05	S
O13.F1	981571	2341	MGE-IPC3	Sample6	16	GE	0	MGE	MGE-IPC	G2/M	2.77621e-10	0.999986	2.38123e-08	2.43282e-06	3.08109e-10	7.07299e-10	1.15042e-05	G2/M
O13.G1	980035	2915	MGE-div	Sample6	16	GE	0	MGE	MGE-div	M/Early G1	0.00142132	0.097137	4.82139e-05	0.632933	0.000718592	0.249513	0.0182287	M/Early G1
O13.A2	977534	1548	nIN5	Sample6	16	GE	0	MGE	nIN	M/Early G1	0.841079	0.0198885	0.00144758	0.0157898	0.0192747	0.0867579	0.0157627	G1
O13.B2	982650	2978	MGE-div	Sample6	16	GE	0	MGE	MGE-div	S/G2	0.029727	0.157948	0.00798534	0.000888283	0.000223406	0.162646	0.640582	S/G2
O13.C2	975191	1643	nIN5	Sample6	16	GE	0	MGE	nIN	G1	0.909115	0.00514096	0.000792967	0.000290273	0.083795	0.000430148	0.000435192	G1
O13.D2	983750	2550	MGE-div	Sample6	16	GE	0	MGE	MGE-div	S/G2	1.36649e-06	3.95831e-06	8.50492e-05	8.28769e-08	5.6818e-06	0.997876	0.00202751	S
O13.F2	981650	1565	nIN4	Sample6	16	GE	0	MGE	nIN	Late G1	0.0235095	0.00312673	0.956517	0.000651721	2.51756e-06	0.00281527	0.0133774	Late G1
O13.G2	982926	2527	MGE-IPC2	Sample6	16	GE	0	MGE	MGE-IPC	G1	0.0830885	0.739123	0.00897103	0.000413538	0.00855366	0.0575164	0.102334	G2/M
O13.H2	981446	2165	nIN1	Sample6	16	GE	0	MGE	nIN	Neural G0	0.00222493	0.0012295	0.000458673	0.00355825	0.910132	0.063649	0.0187476	Neural G0
O13.A3	978682	2850	IN-STR	Sample6	16	GE	0	MGE	IN-STR	G1	0.98719	0.000518605	9.05728e-05	0.00267725	8.14339e-05	0.00941989	2.24653e-05	G1
O13.B3	959722	1869	nIN5	Sample6	16	GE	0	MGE	nIN	G1	0.642306	0.0316503	0.198052	0.0261105	0.00755672	0.0350542	0.0592702	G1
O13.C3	983668	1715	nIN5	Sample6	16	GE	0	MGE	nIN	G1	0.0123929	0.0888276	0.0081149	0.0183887	0.570277	0.240671	0.0613281	Neural G0
O13.D3	981852	2318	MGE-RG2	Sample6	16	GE	0	MGE	MGE-RG	G1	0.00471254	0.00203374	0.721114	0.00226562	0.0426475	0.217283	0.00994349	Late G1
O13.E3	974765	1802	nIN5	Sample6	16	GE	0	MGE	nIN	M/Early G1	0.126375	0.0286513	0.137077	0.487968	0.197473	0.0140364	0.00841964	Unknown
O13.F3	979097	3261	MGE-div	Sample6	16	GE	0	MGE	MGE-div	S/G2	6.42999e-05	0.00897378	0.000103169	0.000330244	2.90646e-06	0.519088	0.471438	S
O13.G3	983744	2472	MGE-div	Sample6	16	GE	0	MGE	MGE-div	Neural G0	9.50645e-05	0.0101585	0.00061017	0.0119075	0.00450153	0.049094	0.923633	S/G2
O13.H3	981389	2303	MGE-div	Sample6	16	GE	0	MGE	MGE-div	M/Early G1	0.139211	5.54722e-05	0.0173244	4.90955e-06	0.000209984	0.836742	0.00645193	S
O13.A4	967695	2621	MGE-IPC2	Sample6	16	GE	0	MGE	MGE-IPC	G1	4.57202e-05	0.000173165	0.21315	0.000317826	0.000290642	0.015497	0.770526	S/G2
O13.B4	980153	1584	nIN5	Sample6	16	GE	0	MGE	nIN	G2/M	0.989717	0.00102588	0.000525633	0.000212993	0.0036549	0.00435075	0.000513111	G1
O13.C4	980106	1150	nIN5	Sample6	16	GE	0	MGE	nIN	Neural G0	4.03703e-05	1.35066e-09	5.69036e-10	7.54194e-09	6.23431e-08	0.99996	3.23969e-10	S
O13.D4	974762	2107	MGE-div	Sample6	16	GE	0	MGE	MGE-div	Neural G0	3.76022e-11	1.10272e-10	2.85173e-07	4.47991e-09	1.82998e-09	0.999998	1.66581e-06	S
O13.E4	978375	1654	nIN4	Sample6	16	GE	0	MGE	nIN	G2/M	0.433609	0.00698885	0.00873944	0.4875	0.000726065	0.06229	0.000146804	Unknown
O13.F4	986599	2532	MGE-IPC3	Sample6	16	GE	0	MGE	MGE-IPC	Neural G0	0.488858	0.174825	0.000431127	0.327163	0.00323856	0.00320549	0.00227898	Unknown
O13.G4	977698	2733	MGE-div	Sample6	16	GE	0	MGE	MGE-div	S/G2	0.00225551	0.462382	0.00117389	5.71856e-05	0.000157867	0.000241067	0.533733	S/G2
O13.H4	979372	1717	nIN5	Sample6	16	GE	0	MGE	nIN	Neural G0	0.999897	1.91756e-06	3.10334e-06	1.21694e-07	2.04566e-05	7.74004e-05	1.01817e-07	G1
O13.A5	985081	2141	MGE-IPC3	Sample6	16	GE	0	MGE	MGE-IPC	Neural G0	0.649858	0.234696	0.0217268	0.00367099	0.0884109	0.001124	0.000512565	G1
O13.B5	968926	1237	nIN4	Sample6	16	GE	0	MGE	nIN	Neural G0	2.16773e-07	2.47014e-09	1.45396e-10	1.5331e-12	1	2.67071e-10	5.35686e-10	Neural G0
O13.D5	984838	1577	MGE-IPC3	Sample6	16	GE	0	MGE	MGE-IPC	Neural G0	0.743434	0.000143861	0.247071	0.000113668	0.00084567	0.00836552	2.67322e-05	G1
O13.E5	976958	1277	nIN5	Sample6	16	GE	0	MGE	nIN	G1	0.688147	0.0591423	0.00299087	0.000160677	0.248531	0.000977349	5.15308e-05	G1
O13.G5	978033	1362	nIN5	Sample6	16	GE	0	MGE	nIN	G1	0.99538	0.000694433	0.000429361	8.52367e-06	0.0034059	6.91288e-05	1.26266e-05	G1
O13.H5	985654	2622	MGE-div	Sample6	16	GE	0	MGE	MGE-div	Neural G0	0.0014941	0.968855	4.03768e-06	0.00110762	0.000566952	0.00178243	0.0261898	G2/M
O13.A6	981009	2432	MGE-div	Sample6	16	GE	0	MGE	MGE-div	M/Early G1	7.64728e-09	9.99393e-12	9.73819e-08	1.41031e-09	1.82066e-12	0.999999	4.65359e-07	S
O13.C6	981119	2608	MGE-div	Sample6	16	GE	0	MGE	MGE-div	S/G2	0.035698	0.0208398	0.000150575	0.00289332	0.00362099	0.752586	0.184211	S
O13.D6	972839	1408	nIN5	Sample6	16	GE	0	MGE	nIN	Neural G0	0.868625	0.117485	0.000397933	0.00115738	0.00273867	0.0050624	0.0045344	G1
O13.E6	978554	3134	MGE-RG2	Sample6	16	GE	0	MGE	MGE-RG	G1	0.0324725	0.00312913	6.31979e-05	0.00181883	0.917013	0.042599	0.00290479	Neural G0
O13.F6	970939	2347	nIN5	Sample6	16	GE	0	MGE	nIN	G1	0.999877	7.80293e-06	1.48559e-05	9.49657e-06	7.39323e-06	7.91387e-05	4.09155e-06	G1
O13.G6	978656	2358	nIN5	Sample6	16	GE	0	MGE	nIN	G1	0.0190619	0.0327199	0.000725026	0.000205933	0.00678266	0.00567556	0.934829	S/G2
O13.H6	971288	2312	MGE-IPC1	Sample6	16	GE	0	MGE	MGE-IPC	G2/M	1.73191e-12	1	1.50786e-20	3.08804e-21	6.60246e-18	7.22057e-27	1.31304e-20	G2/M
O13.A7	976686	2225	MGE-IPC2	Sample6	16	GE	0	MGE	MGE-IPC	G1	0.00190703	0.0016351	0.00713456	0.000333896	0.00275094	0.971138	0.0151002	S
O13.B7	984972	2123	MGE-RG2	Sample6	16	GE	0	MGE	MGE-RG	G1	0.839205	0.00703538	0.144656	0.00105165	0.00731969	0.000221589	0.000511234	G1
O13.C7	977468	2195	MGE-RG2	Sample6	16	GE	0	MGE	MGE-RG	G1	0.250085	1.12654e-05	0.000238593	2.97288e-07	6.75523e-06	0.749096	0.000562755	S
O13.D7	980576	1774	MGE-IPC1	Sample6	16	GE	0	MGE	MGE-IPC	G2/M	2.32648e-12	1	9.49009e-14	6.29528e-12	4.22746e-13	5.27558e-17	7.90154e-12	G2/M
O13.E7	974811	2806	MGE-div	Sample6	16	GE	0	MGE	MGE-div	S/G2	3.70187e-05	0.000165438	3.17364e-05	1.44462e-07	0.00235262	0.206224	0.791189	S/G2
O13.F7	977817	1453	nIN5	Sample6	16	GE	0	MGE	nIN	Neural G0	0.00791466	0.000473963	0.00527345	3.03042e-05	0.98454	0.00123025	0.000536977	Neural G0
O13.G7	978565	1541	nIN5	Sample6	16	GE	0	MGE	nIN	Neural G0	0.00596305	0.0201489	0.000187099	0.000358699	0.963395	0.00782719	0.00212026	Neural G0
O13.H7	970475	2030	MGE-div	Sample6	16	GE	0	MGE	MGE-div	S/G2	0.168676	0.000386858	0.046457	0.00479517	5.02232e-07	0.779638	4.63449e-05	S
O13.A8	975857	1462	nIN5	Sample6	16	GE	0	MGE	nIN	G1	0.990942	0.00202689	4.20357e-05	0.00108329	0.000203155	0.0056935	9.59392e-06	G1
O13.B8	979728	1164	nIN5	Sample6	16	GE	0	MGE	nIN	G1	0.681034	0.272496	0.0374844	0.00628971	0.00144125	0.000573196	0.000681853	G1
O13.C8	981249	2911	MGE-RG2	Sample6	16	GE	0	MGE	MGE-RG	G1	0.0550591	0.47115	0.000226615	0.0180636	0.00884156	0.114424	0.332234	Unknown
O13.D8	972923	1450	nIN5	Sample6	16	GE	0	MGE	nIN	G1	0.999443	0.00026677	3.67997e-05	0.000108487	2.22525e-05	0.000114675	8.14274e-06	G1
O13.F8	969196	1482	nIN5	Sample6	16	GE	0	MGE	nIN	Late G1	0.993105	4.78951e-07	0.00675653	2.80292e-07	1.93278e-07	0.000134249	3.70268e-06	G1
O13.G8	975581	1965	nIN5	Sample6	16	GE	0	MGE	nIN	G1	0.909813	0.00738078	0.00517288	0.00141488	0.0727509	0.00326315	0.000204632	G1
O13.H8	976993	2450	MGE-IPC1	Sample6	16	GE	0	MGE	MGE-IPC	G2/M	5.58085e-16	1	5.13776e-21	2.60273e-20	3.14261e-15	8.14328e-25	9.86503e-17	G2/M
O13.A9	982992	3204	MGE-div	Sample6	16	GE	0	MGE	MGE-div	G2/M	8.03907e-06	0.000154813	3.0531e-05	1.67093e-06	0.000251802	0.966298	0.0332551	S
O13.B9	973267	1460	nIN5	Sample6	16	GE	0	MGE	nIN	G1	0.999919	2.91675e-05	2.71085e-05	6.1027e-06	3.31232e-06	1.38559e-05	1.78194e-06	G1
O13.D9	975135	2640	MGE-IPC2	Sample6	16	GE	0	MGE	MGE-IPC	G2/M	0.00156121	0.954599	0.000196851	1.44668e-05	0.0026948	0.0117699	0.0291635	G2/M
O13.E9	983371	2465	MGE-RG2	Sample6	16	GE	0	MGE	MGE-RG	G1	0.468271	0.00747046	0.0105152	0.00865689	0.0013641	0.502176	0.00154591	S
O13.F9	978325	2868	MGE-div	Sample6	16	GE	0	MGE	MGE-div	G2/M	0.0314879	0.968214	5.87072e-05	1.48199e-07	1.35584e-05	3.55175e-05	0.000189827	G2/M
O13.G9	975516	2411	MGE-RG2	Sample6	16	GE	0	MGE	MGE-RG	Neural G0	0.00569937	1.7856e-05	2.58607e-05	8.61966e-08	0.000671362	0.993268	0.000317608	S
O13.A10	981885	1398	nIN4	Sample6	16	GE	0	MGE	nIN	G1	0.0210068	1.95216e-07	1.1135e-06	2.35286e-06	8.73379e-08	0.978989	5.98649e-08	S
O13.B10	973195	1499	nIN5	Sample6	16	GE	0	MGE	nIN	G1	0.00593275	4.95579e-05	0.992319	5.99087e-06	0.000173602	0.000698839	0.000819971	Late G1
O13.C10	975324	1177	nIN2	Sample6	16	GE	0	MGE	nIN	G1	0.0133193	0.00549419	0.000900784	5.92778e-05	0.979291	0.000484378	0.000451236	Neural G0
O13.D10	977301	1531	nIN5	Sample6	16	GE	0	MGE	nIN	G1	0.992745	0.000369422	0.00107682	4.10561e-06	0.00535222	0.000443703	8.16139e-06	G1
O13.E10	981258	3122	MGE-div	Sample6	16	GE	0	MGE	MGE-div	S/G2	4.51399e-06	1.00963e-07	3.13681e-07	4.27564e-07	5.93192e-08	0.999994	6.18445e-07	S
O13.F10	972758	1713	nIN5	Sample6	16	GE	0	MGE	nIN	G1	0.999174	0.000364813	0.000140067	2.80502e-05	0.000251702	2.15505e-05	2.02652e-05	G1
O13.G10	974271	2071	nIN5	Sample6	16	GE	0	MGE	nIN	M/Early G1	0.970949	0.0266707	0.00118775	0.00048478	8.36851e-06	0.000593797	0.000106028	G1
O13.H10	980570	2685	MGE-div	Sample6	16	GE	0	MGE	MGE-div	Neural G0	3.44429e-06	1.42822e-05	3.23695e-05	0.000424989	2.33897e-06	0.995398	0.00412505	S
O13.A11	977095	2299	MGE-RG1	Sample6	16	GE	0	MGE	MGE-RG	Neural G0	0.695793	0.0013187	4.22986e-05	4.95299e-05	0.301782	0.000925362	8.90228e-05	G1
O13.B11	978476	2820	nIN5	Sample6	16	GE	0	MGE	nIN	Neural G0	0.999964	2.18688e-05	1.56235e-07	9.35479e-06	2.93433e-06	1.55466e-06	3.01432e-07	G1
O13.C11	980525	1645	MGE-IPC3	Sample6	16	GE	0	MGE	MGE-IPC	Neural G0	0.196428	0.0147453	0.399779	0.000631039	0.270654	0.0090207	0.108741	Unknown
O13.E11	977492	3378	MGE-RG2	Sample6	16	GE	0	MGE	MGE-RG	G1	0.800445	0.000111657	0.0386263	0.000159404	3.66647e-05	0.160521	0.000100623	G1
O13.F11	979982	2169	MGE-div	Sample6	16	GE	0	MGE	MGE-div	G1	0.0299552	0.0034774	0.000143217	0.921097	2.98462e-07	0.0372574	0.00807004	M/Early G1
O13.G11	979026	2154	MGE-RG2	Sample6	16	GE	0	MGE	MGE-RG	Neural G0	0.804155	0.121049	0.0181609	0.000896568	0.0442714	0.00570071	0.00576688	G1
O13.A12	974656	1669	MGE-div	Sample6	16	GE	0	MGE	MGE-div	G1	4.31612e-06	6.7415e-10	1.76829e-10	1.67072e-09	1.58273e-09	0.999995	1.09151e-06	S
O13.B12	983937	1863	nIN5	Sample6	16	GE	0	MGE	nIN	Neural G0	0.00158384	0.0126663	0.024828	0.000906538	0.939865	0.00370056	0.0164501	Neural G0
O13.C12	979334	1606	IN-STR	Sample6	16	GE	0	MGE	IN-STR	Neural G0	0.209756	0.0899759	0.0151927	0.0726501	0.101328	0.489332	0.0217651	Unknown
O13.E12	978334	2045	nIN5	Sample6	16	GE	0	MGE	nIN	Neural G0	0.49514	0.0839205	0.00236604	0.00207336	0.368864	0.038003	0.00963332	Unknown
O13.F12	980937	1642	nIN5	Sample6	16	GE	0	MGE	nIN	G1	0.999907	4.00927e-06	6.46248e-06	5.70752e-06	5.34312e-06	7.11414e-05	2.30221e-07	G1
O13.G12	982191	2120	MGE-RG2	Sample6	16	GE	0	MGE	MGE-RG	G1	0.0806824	0.000135149	0.0135895	0.0020533	0.00608031	0.897427	3.27541e-05	S
O13.H12	984446	2509	MGE-RG2	Sample6	16	GE	0	MGE	MGE-RG	G1	0.666272	0.000234371	0.000120731	7.28987e-05	5.60293e-05	0.332879	0.000365714	G1
S1.A1	981752	1794	nIN4	Sample9	11	GE	0	MGE	nIN	G1	0.77614	0.000701408	0.0343881	5.56347e-05	0.188585	5.94498e-05	7.00246e-05	G1
S1.B1	971746	3358	MGE-IPC1	Sample9	11	GE	0	MGE	MGE-IPC	G2/M	3.09959e-07	0.999999	8.32247e-10	5.03107e-10	2.15788e-09	7.91668e-12	2.32973e-07	G2/M
S1.D1	980947	2295	nEN-early2	Sample9	11	GE	0	MGE	nEN-early	Neural G0	0.980815	2.94297e-05	0.000494256	9.70879e-05	1.22066e-05	0.0185432	8.37527e-06	G1
S1.E1	977310	1950	EN-V1-1	Sample9	11	GE	0	MGE	EN-V1	Neural G0	0.630699	2.76214e-05	0.00127363	8.68106e-06	0.0261064	0.341871	1.42994e-05	G1
S1.F1	978160	1948	EN-V1-1	Sample9	11	GE	0	MGE	EN-V1	Neural G0	0.286733	0.0312098	0.00123106	0.610352	0.0321161	0.0352733	0.00308396	M/Early G1
S1.H1	975370	3646	MGE-RG1	Sample9	11	GE	0	MGE	MGE-RG	Neural G0	0.686794	5.08239e-05	0.0384426	5.37596e-06	0.0221092	0.252106	0.00049166	G1
S1.A2	977734	1975	IN-STR	Sample9	11	GE	0	MGE	IN-STR	M/Early G1	0.0135699	0.0291482	0.0014948	0.0250934	0.920887	0.00926315	0.000543973	Neural G0
S1.B2	984370	4062	MGE-RG2	Sample9	11	GE	0	MGE	MGE-RG	S/G2	0.0011042	0.99799	1.91803e-05	1.41846e-05	0.000630301	5.06644e-06	0.00023746	G2/M
S1.C2	972720	2490	MGE-RG1	Sample9	11	GE	0	MGE	MGE-RG	G1	0.594741	0.0390266	0.0118572	0.121237	0.00991972	0.208525	0.0146929	G1
S1.D2	972117	1958	nIN3	Sample9	11	GE	0	MGE	nIN	Neural G0	0.942756	0.000371839	0.0488125	0.00689393	0.000135622	0.000973493	5.69421e-05	G1
S1.E2	976963	2039	nIN3	Sample9	11	GE	0	MGE	nIN	Neural G0	0.753714	0.194633	0.00557689	0.010813	0.011535	0.016352	0.00737659	G1
S1.F2	976849	5119	RG-div1	Sample9	11	GE	0	MGE	RG-div	G2/M	3.64258e-06	0.999995	2.70427e-09	1.42925e-08	4.8114e-07	1.82966e-09	3.26858e-07	G2/M
S1.H2	968873	1708	IN-STR	Sample9	11	GE	0	MGE	IN-STR	Neural G0	0.810353	0.0103111	0.00750174	0.00603567	0.0140131	0.145613	0.00617216	G1
S1.B3	974506	4764	RG-div2	Sample9	11	GE	0	MGE	RG-div	Neural G0	0.0286815	0.00120124	0.102497	0.00128811	0.0293834	0.830599	0.00634892	S
S1.C3	981581	4088	MGE-RG2	Sample9	11	GE	0	MGE	MGE-RG	G2/M	0.005355	0.992633	3.02152e-05	0.00113636	1.92367e-05	5.38421e-05	0.000772454	G2/M
S1.D3	980522	2150	nIN3	Sample9	11	GE	0	MGE	nIN	Neural G0	0.476366	0.0088684	0.00238214	0.00766407	0.170607	0.331444	0.0026679	Unknown
S1.G3	980574	2865	MGE-RG2	Sample9	11	GE	0	MGE	MGE-RG	G1	0.131884	0.00162413	0.000454459	0.00539212	2.52195e-05	0.858505	0.00211575	S
S1.A4	974844	2159	nIN3	Sample9	11	GE	0	MGE	nIN	G1	0.0223312	0.0277202	0.0321639	0.00978652	0.639833	0.242967	0.0251979	Neural G0
S1.B4	979349	2752	MGE-IPC2	Sample9	11	GE	0	MGE	MGE-IPC	G1	0.071569	0.914784	0.000123771	4.32391e-05	0.00557165	0.00169386	0.00621391	G2/M
S1.C4	979528	2023	nIN3	Sample9	11	GE	0	MGE	nIN	Neural G0	1.08197e-21	1.57764e-27	1	6.75034e-28	2.5892e-30	3.21028e-26	2.02715e-25	Late G1
S1.D4	987008	2101	MGE-IPC3	Sample9	11	GE	0	MGE	MGE-IPC	G2/M	0.396679	0.588799	0.000153919	0.000184991	0.00100377	0.00180623	0.0113739	G2/M
S1.E4	974663	1708	nIN3	Sample9	11	GE	0	MGE	nIN	G1	0.890129	0.00853359	0.000752006	0.00616163	0.00647128	0.0855558	0.00239699	G1
S1.G4	971296	1787	nIN3	Sample9	11	GE	0	MGE	nIN	G1	0.999994	2.13235e-06	1.82542e-06	3.52677e-07	1.28625e-07	1.57895e-06	2.86373e-08	G1
S1.H4	983435	1861	nIN4	Sample9	11	GE	0	MGE	nIN	G1	0.8813	0.0936912	0.00445999	0.0049403	0.00271434	0.0104676	0.00242609	G1
S1.A5	981332	3340	MGE-IPC2	Sample9	11	GE	0	MGE	MGE-IPC	S/G2	0.000241389	0.000431526	0.000880813	0.000137064	8.42786e-05	0.00302398	0.995201	S/G2
S1.B5	974929	3671	MGE-RG1	Sample9	11	GE	0	MGE	MGE-RG	G1	0.999798	5.14787e-05	0.000104778	8.52241e-07	3.41059e-06	4.01806e-05	1.3477e-06	G1
S1.E5	981640	4445	MGE-RG1	Sample9	11	GE	0	MGE	MGE-RG	Neural G0	0.439578	0.0399797	0.180927	0.0375394	0.0390555	0.24275	0.0201706	Unknown
S1.F5	966105	1983	nIN3	Sample9	11	GE	0	MGE	nIN	G1	0.99588	0.000737464	0.000938186	0.000462191	0.000205034	0.00117625	0.000600718	G1
S1.G5	970697	2470	nIN3	Sample9	11	GE	0	MGE	nIN	G1	0.985877	0.00229147	0.00537988	0.000407784	0.000769189	0.00493434	0.000340281	G1
S1.H5	978999	1893	nIN3	Sample9	11	GE	0	MGE	nIN	G1	0.994944	0.000215721	0.000387263	0.00112296	0.000231702	0.00307857	1.92982e-05	G1
S1.A6	980099	3080	MGE-IPC2	Sample9	11	GE	0	MGE	MGE-IPC	S/G2	0.000271414	0.997499	3.50014e-05	1.75909e-07	0.00012471	1.36408e-06	0.00206834	G2/M
S1.C6	977706	2605	MGE-IPC2	Sample9	11	GE	0	MGE	MGE-IPC	G1	0.0136882	2.08278e-05	0.00205345	2.29475e-05	0.000385438	0.981642	0.00218681	S
S1.F6	984122	2288	IN-STR	Sample9	11	GE	0	MGE	IN-STR	Neural G0	0.398351	0.27174	0.00265984	0.0556925	0.190768	0.0784372	0.00235057	Unknown
S1.G6	963810	1504	IN-STR	Sample9	11	GE	0	MGE	IN-STR	Neural G0	0.500485	0.00515597	0.0378927	0.000177962	0.448087	0.00234689	0.00585496	G1
S1.C7	987830	2112	nIN3	Sample9	11	GE	0	MGE	nIN	Neural G0	0.914119	0.00716768	0.00553656	0.00157752	0.00905357	0.061699	0.000846752	G1
S1.F7	980716	2283	nIN3	Sample9	11	GE	0	MGE	nIN	Neural G0	0.989585	0.000466095	0.000695492	0.000133714	0.000467839	0.00845945	0.000192575	G1
S1.H7	977937	2271	IN-CTX-CGE1	Sample9	11	GE	0	MGE	IN-CTX-CGE	Neural G0	0.975594	0.000982047	0.000600594	0.0175971	0.00110228	0.00371057	0.000413459	G1
S1.A8	975858	1857	IN-CTX-CGE1	Sample9	11	GE	0	MGE	IN-CTX-CGE	G1	0.982779	0.000219526	5.46851e-05	0.000123571	5.67159e-05	0.0167531	1.35909e-05	G1
S1.B8	962563	1627	nIN3	Sample9	11	GE	0	MGE	nIN	G1	0.00441627	0.0738956	0.00029461	0.000613688	0.912712	0.00307177	0.00499624	Neural G0
S1.C8	981586	2690	MGE-RG2	Sample9	11	GE	0	MGE	MGE-RG	G1	0.303841	0.0174594	0.671073	0.000327768	6.85553e-05	0.00698463	0.000245725	Late G1
S1.E8	976197	3841	MGE-IPC3	Sample9	11	GE	0	MGE	MGE-IPC	M/Early G1	0.0900995	0.00706827	0.00214046	0.85187	0.000435202	0.047386	0.00100051	M/Early G1
S1.F8	981898	2267	nIN3	Sample9	11	GE	0	MGE	nIN	Neural G0	0.939206	0.036071	0.00200685	0.0141015	0.00133492	0.00689342	0.000386165	G1
S1.G8	975213	3027	MGE-IPC2	Sample9	11	GE	0	MGE	MGE-IPC	G1	0.000535763	0.00012881	8.42327e-05	0.0011993	0.006894	0.985271	0.00588667	S
S1.H8	971804	1657	nIN4	Sample9	11	GE	0	MGE	nIN	G1	0.959034	0.00295857	0.0164694	0.000884365	0.00356263	0.0166798	0.000411359	G1
S1.B9	976934	2166	nIN3	Sample9	11	GE	0	MGE	nIN	G1	0.996418	0.000725724	0.000669923	2.86868e-05	0.00122765	0.000861977	6.80599e-05	G1
S1.C9	972604	2320	IN-STR	Sample9	11	GE	0	MGE	IN-STR	Neural G0	0.0551341	0.153932	0.0715575	0.0114335	0.407874	0.291661	0.0084077	Unknown
S1.D9	976359	4800	RG-div1	Sample9	11	Cortex	All	PFC	RG-div	G2/M	1.97878e-06	0.999997	1.01115e-09	8.85887e-09	4.28071e-07	2.81022e-10	8.56249e-08	G2/M
S1.E9	979133	3986	EN-PFC1	Sample9	11	Cortex	All	PFC	EN-PFC	Neural G0	0.759316	0.0195912	0.00322407	0.0483709	0.0455248	0.121575	0.00239726	G1
S1.F9	979619	3491	EN-PFC3	Sample9	11	Cortex	All	PFC	EN-PFC	Neural G0	0.737664	0.0136145	0.00274756	0.0387658	0.00946725	0.195559	0.00218193	G1
S1.H9	979377	3471	EN-V1-1	Sample9	11	Cortex	All	PFC	EN-V1	Neural G0	0.999899	2.36532e-06	5.88337e-06	8.52108e-07	8.70083e-05	4.19039e-06	3.72246e-07	G1
S1.B10	978548	3917	EN-PFC1	Sample9	11	Cortex	All	PFC	EN-PFC	Neural G0	0.984438	0.00102301	0.000913661	0.00229818	0.00206554	0.00911381	0.000147375	G1
S1.F10	978660	3434	oRG	Sample9	11	Cortex	All	PFC	oRG	G1	0.979932	0.00495568	0.000393057	0.000509361	0.0105283	0.00333202	0.000349412	G1
S1.G10	976509	3123	nEN-early1	Sample9	11	Cortex	All	PFC	nEN-early	Neural G0	0.315525	0.0687768	0.00132168	0.186303	0.0799519	0.347446	0.000676399	Unknown
S1.A11	978165	3714	EN-V1-2	Sample9	11	Cortex	All	PFC	EN-V1	Neural G0	0.988335	0.000930828	0.00299655	0.00462499	7.43375e-05	0.00293481	0.000103679	G1
S1.F11	974112	4507	RG-div1	Sample9	11	Cortex	All	PFC	RG-div	Neural G0	0.00248408	0.0181351	6.922e-05	0.000131141	0.971201	0.00144201	0.0065372	Neural G0
S1.G11	985097	2427	vRG	Sample9	11	Cortex	All	PFC	vRG	G1	0.806527	0.0018996	0.0213149	0.00433095	0.000504393	0.165095	0.000327482	G1
S1.H11	974821	4190	EN-V1-1	Sample9	11	Cortex	All	PFC	EN-V1	Neural G0	0.822088	0.00641019	0.0305354	0.00794823	0.0167752	0.115105	0.00113825	G1
S1.A12	979908	2074	EN-PFC1	Sample9	11	Cortex	All	PFC	EN-PFC	Neural G0	0.337316	0.0155371	0.0112337	0.00643746	0.171061	0.455059	0.00335536	Unknown
S1.B12	968293	2890	nEN-early2	Sample9	11	Cortex	All	PFC	nEN-early	G1	0.986818	0.00021842	0.000260762	0.000849965	6.41659e-05	0.0117682	2.067e-05	G1
S1.C12	980346	2995	nEN-early2	Sample9	11	Cortex	All	PFC	nEN-early	Neural G0	0.930927	0.000859073	0.00761252	0.00731318	0.00228564	0.0508063	0.000195905	G1
S1.D12	979835	2540	nEN-early2	Sample9	11	Cortex	All	PFC	nEN-early	Neural G0	0.858255	0.00964794	0.00401645	0.000324684	0.0459692	0.0810276	0.000758971	G1
S1.E12	974739	3555	EN-V1-1	Sample9	11	Cortex	All	PFC	EN-V1	Neural G0	0.991263	0.000235213	1.96903e-05	2.72518e-05	0.00808242	0.000361719	1.02398e-05	G1
S1.F12	977908	3796	EN-V1-1	Sample9	11	Cortex	All	PFC	EN-V1	Neural G0	0.778933	0.0244124	0.00283086	0.0110438	0.0276934	0.154363	0.000723862	G1
S1.H12	967804	3158	EN-V1-1	Sample9	11	Cortex	All	PFC	EN-V1	Neural G0	0.703387	0.0370931	0.00492531	0.184986	0.00812799	0.0604985	0.000982095	G1
S2.D1	967742	3358	EN-V1-1	Sample9	11	Cortex	All	PFC	EN-V1	Neural G0	0.999358	1.85833e-05	0.000545608	2.11342e-05	5.02859e-06	3.0869e-05	2.11486e-05	G1
S2.E1	981645	2727	IPC-div1	Sample9	11	Cortex	All	PFC	IPC-div	Neural G0	0.335042	0.334632	5.68611e-05	0.298399	0.029979	0.000482302	0.00140822	Unknown
S2.G1	970790	3782	vRG	Sample9	11	Cortex	All	PFC	vRG	Neural G0	0.855509	0.0176585	0.000597806	0.0757146	0.0262874	0.0233204	0.000912145	G1
S2.A2	980116	2569	IPC-nEN1	Sample9	11	Cortex	All	PFC	IPC-nEN	G1	0.674539	0.0105026	0.0815482	0.00163703	0.010181	0.219934	0.0016581	G1
S2.C2	977559	4187	EN-V1-1	Sample9	11	Cortex	All	PFC	EN-V1	Neural G0	0.997572	0.000274857	0.000196392	0.000809535	0.000164993	0.000974333	8.49995e-06	G1
S2.D2	975686	3938	EN-V1-1	Sample9	11	Cortex	All	PFC	EN-V1	Neural G0	0.999791	2.90715e-06	2.02288e-06	1.68452e-05	2.98875e-05	0.000157068	2.52042e-07	G1
S2.F2	981311	3065	nEN-early2	Sample9	11	Cortex	All	PFC	nEN-early	Neural G0	0.808598	0.00902167	0.00258967	0.0221148	0.0209727	0.136244	0.00045974	G1
S2.G2	976462	3648	EN-PFC1	Sample9	11	Cortex	All	PFC	EN-PFC	Neural G0	0.995338	0.00119544	0.000149943	0.0014351	0.00016005	0.00170395	1.69148e-05	G1
S2.D3	980737	3794	RG-div2	Sample9	11	Cortex	All	PFC	RG-div	Neural G0	0.0864525	0.0018485	0.00313283	0.000762	0.463674	0.443115	0.00101465	Unknown
S2.E3	976265	4083	RG-div1	Sample9	11	Cortex	All	PFC	RG-div	Neural G0	4.00255e-06	3.74053e-08	0.000135722	4.00814e-05	2.22253e-06	0.99977	4.7487e-05	S
S2.H3	976704	3776	EN-V1-1	Sample9	11	Cortex	All	0	EN-V1	Neural G0	0.895831	0.00244593	0.0180874	0.00411705	0.00842904	0.0679973	0.00309282	G1
S2.B4	974916	3242	nEN-early1	Sample9	11	Cortex	All	0	nEN-early	Neural G0	0.836795	0.00848156	0.0111025	0.120904	0.00565449	0.0161016	0.000960854	G1
S2.D4	979015	3106	RG-div2	Sample9	11	Cortex	All	0	RG-div	Neural G0	0.583491	0.022382	0.0036027	0.0131242	0.0923992	0.269675	0.0153256	G1
S2.G4	979587	3869	EN-V1-1	Sample9	11	Cortex	All	0	EN-V1	Neural G0	0.00238598	0.000648757	0.000152605	0.00084584	0.987957	0.00737481	0.000635307	Neural G0
S2.H4	977367	2968	RG-div2	Sample9	11	Cortex	All	0	RG-div	Neural G0	0.773383	0.0367023	5.7192e-05	0.146887	0.0425536	9.97164e-05	0.000317623	G1
S2.B5	970824	2791	nEN-early2	Sample9	11	Cortex	All	0	nEN-early	G1	0.160316	0.220694	0.00147629	0.000886314	0.599609	0.0149328	0.00208534	Neural G0
S2.C5	978864	4713	RG-div2	Sample9	11	Cortex	All	0	RG-div	Neural G0	0.870388	0.000199233	0.000438904	0.000194873	0.0021222	0.12625	0.000406846	G1
S2.E5	977541	2883	nEN-early2	Sample9	11	Cortex	All	0	nEN-early	G1	0.939613	0.00624113	0.00808371	0.0249794	0.00253382	0.0160055	0.00254311	G1
S2.F5	976105	3881	EN-V1-1	Sample9	11	Cortex	All	0	EN-V1	Neural G0	0.996684	0.000559543	3.94369e-05	0.00182429	0.000482199	0.000394582	1.58329e-05	G1
S2.G5	978128	3050	nEN-early2	Sample9	11	Cortex	All	0	nEN-early	Late G1	0.979883	0.00109923	0.0101779	0.000378196	0.00255725	0.00580971	9.48563e-05	G1
S2.A6	976545	3431	nEN-early1	Sample9	11	Cortex	All	0	nEN-early	Neural G0	0.999803	7.70059e-05	3.44334e-05	2.94312e-05	5.42809e-07	5.47378e-05	4.68889e-07	G1
S2.C6	973692	2898	EN-V1-1	Sample9	11	Cortex	All	0	EN-V1	Neural G0	0.416901	0.00377977	0.00610646	0.553918	0.00513878	0.01384	0.000315616	M/Early G1
S2.D6	959668	1782	nEN-early2	Sample9	11	Cortex	All	0	nEN-early	G2/M	0.68149	0.082148	0.0026279	0.228681	0.00118135	0.00225814	0.00161402	G1
S2.E6	978041	3379	IPC-div2	Sample9	11	Cortex	All	0	IPC-div	G2/M	0.00305668	8.71258e-05	0.000590824	4.28258e-06	4.58811e-05	0.989314	0.00690078	S
S2.G6	984791	2767	RG-div2	Sample9	11	Cortex	All	0	RG-div	G1	0.996816	0.000382429	0.0018085	0.000121295	0.000781026	6.91552e-05	2.1359e-05	G1
S2.H6	977013	3324	nEN-early2	Sample9	11	Cortex	All	0	nEN-early	G1	0.993458	0.00180402	0.000832859	0.0024236	0.000158012	0.00127886	4.48436e-05	G1
S2.A7	977202	2898	vRG	Sample9	11	Cortex	All	0	vRG	G1	0.99889	7.3317e-05	0.0001784	1.84576e-05	0.00077069	5.83551e-05	1.09574e-05	G1
S2.B7	974804	2878	nEN-early2	Sample9	11	Cortex	All	0	nEN-early	G1	0.161205	0.00822704	0.0809003	0.0974611	0.00487409	0.644148	0.00318441	S
S2.C7	981976	3746	RG-div1	Sample9	11	Cortex	All	0	RG-div	Neural G0	0.0405012	0.845805	0.000795954	0.000499003	0.0618463	0.0351367	0.0154158	G2/M
S2.D7	979202	3704	EN-V1-1	Sample9	11	Cortex	All	0	EN-V1	Neural G0	0.947307	0.00384589	0.00443753	0.0115754	0.00111884	0.0313202	0.000395132	G1
S2.E7	976330	2393	nEN-early1	Sample9	11	Cortex	All	0	nEN-early	Neural G0	0.999559	0.00017556	1.35542e-05	0.000173206	5.91516e-06	5.51647e-05	1.70834e-05	G1
S2.F7	976875	3267	EN-V1-1	Sample9	11	Cortex	All	0	EN-V1	Neural G0	0.945235	0.00157745	0.00121094	0.00546757	0.00237546	0.0440234	0.000110206	G1
S2.H7	977417	3310	EN-V1-1	Sample9	11	Cortex	All	0	EN-V1	Neural G0	0.403631	0.0180914	0.001919	0.558358	0.0161143	0.00172379	0.000162761	M/Early G1
S2.A8	971713	2794	RG-div2	Sample9	11	Cortex	All	0	RG-div	Neural G0	0.005721	2.00459e-06	7.18247e-05	9.08487e-06	2.43311e-06	0.99398	0.000213259	S
S2.C8	979766	2699	EN-V1-1	Sample9	11	Cortex	All	0	EN-V1	Neural G0	0.997555	0.000147709	0.000319415	0.000193455	0.000165757	0.00160527	1.35726e-05	G1
S2.D8	980418	2928	EN-V1-1	Sample9	11	Cortex	All	0	EN-V1	Neural G0	0.861238	0.00426028	0.00140246	0.00261116	0.0680257	0.0617939	0.000668118	G1
S2.F8	973452	3208	nEN-early1	Sample9	11	Cortex	All	0	nEN-early	Neural G0	0.862594	0.0244451	0.000384419	0.00727585	0.0959764	0.00914541	0.000179046	G1
S2.C9	971530	3225	nEN-early1	Sample9	11	Cortex	All	0	nEN-early	Neural G0	0.886828	0.00855435	0.0444618	0.000705381	0.0279588	0.0296342	0.00185741	G1
S2.D9	978947	3040	EN-V1-1	Sample9	11	Cortex	All	0	EN-V1	Neural G0	0.98189	5.56734e-05	6.63674e-05	0.000283006	0.000767655	0.0169329	4.64795e-06	G1
S2.E9	977272	4143	RG-div1	Sample9	11	Cortex	All	0	RG-div	G2/M	1.00223e-09	1	3.18264e-14	4.78118e-13	1.55167e-10	8.47043e-16	8.92293e-12	G2/M
S2.F9	980424	3377	EN-PFC1	Sample9	11	Cortex	All	0	EN-PFC	Neural G0	0.0820913	0.0107953	0.0188684	0.000907076	0.873461	0.00791763	0.00595907	Neural G0
S2.G9	976868	4130	IPC-div2	Sample9	11	Cortex	All	0	IPC-div	G2/M	0.00340385	0.00058244	0.00421178	0.00363458	0.00260628	0.983104	0.00245673	S
S2.H9	978033	3557	EN-V1-1	Sample9	11	Cortex	All	0	EN-V1	Neural G0	0.995622	0.000932324	0.00191514	0.000350803	0.000244171	0.000868963	6.62089e-05	G1
S2.A10	978008	3769	RG-div2	Sample9	11	Cortex	All	0	RG-div	Neural G0	0.701044	0.0597346	0.0706976	0.000483563	0.00842377	0.149252	0.010364	G1
S2.C10	976242	3808	EN-PFC1	Sample9	11	Cortex	All	0	EN-PFC	Neural G0	0.92698	0.0110951	0.00066459	0.0368446	0.00444578	0.0187289	0.00124099	G1
S2.E10	979753	4423	IPC-div1	Sample9	11	Cortex	All	0	IPC-div	G2/M	1.38944e-07	1	1.40077e-10	1.72794e-09	2.0171e-09	1.66358e-12	2.85904e-08	G2/M
S2.H10	972701	4210	RG-div1	Sample9	11	Cortex	All	0	RG-div	Neural G0	0.832369	0.00833479	0.00831309	0.0150498	0.00435694	0.127696	0.00388003	G1
S2.B11	971846	2764	EN-V1-1	Sample9	11	Cortex	All	0	EN-V1	Neural G0	0.972683	0.0019822	0.00179174	0.00765696	0.000454229	0.0152146	0.000217187	G1
S2.C11	974090	3133	EN-V1-1	Sample9	11	Cortex	All	0	EN-V1	Neural G0	0.999818	4.56074e-05	0.000107939	1.13678e-05	2.1718e-06	1.43761e-05	4.45336e-07	G1
S2.D11	968998	1150	none	Sample9	11	Cortex	All	0	none	M/Early G1	0.983671	0.0162514	3.69602e-05	1.09942e-05	1.12143e-06	2.7703e-05	9.48233e-07	G1
S2.F11	981489	2681	EN-V1-1	Sample9	11	Cortex	All	0	EN-V1	Neural G0	0.793666	0.0546879	0.000562591	0.00142429	0.138323	0.00781002	0.00352565	G1
S2.G11	978188	3246	vRG	Sample9	11	Cortex	All	0	vRG	Neural G0	0.994771	0.000235086	1.89924e-05	1.54643e-05	0.00490528	5.27083e-05	1.91226e-06	G1
S2.H11	971050	3198	EN-V1-1	Sample9	11	Cortex	All	0	EN-V1	Neural G0	0.719957	0.0619138	0.00810478	0.124502	0.0597471	0.0219088	0.00386572	G1
S2.A12	973580	2880	EN-V1-1	Sample9	11	Cortex	All	0	EN-V1	Neural G0	0.988362	0.000259515	0.00112776	0.00692619	5.24288e-05	0.00325684	1.4576e-05	G1
S2.D12	980829	3327	EN-PFC1	Sample9	11	Cortex	All	0	EN-PFC	Neural G0	0.96521	0.000901998	0.00306403	0.0012094	0.00213154	0.0273838	9.96436e-05	G1
S2.H12	963045	1951	IPC-nEN2	Sample10	14.5	Cortex	VZ	0	IPC-nEN	G1	0.0465003	0.255769	0.0895144	0.139507	0.0136568	0.385968	0.0690837	Unknown
S3.A1	982655	1878	RG-div1	Sample10	14.5	Cortex	VZ	0	RG-div	Neural G0	0.74423	0.0541124	0.0278961	0.0303969	0.0390009	0.10005	0.00431368	G1
S3.B1	980922	3317	RG-div1	Sample10	14.5	Cortex	VZ	0	RG-div	Neural G0	0.532708	0.0955626	0.00101364	0.0060133	0.0148461	0.334658	0.0151986	G1
S3.C1	977817	1915	vRG	Sample10	14.5	Cortex	VZ	0	vRG	Neural G0	0.0170419	0.0421705	3.098e-05	1.1068e-06	0.939629	0.0010198	0.000106952	Neural G0
S3.D1	977189	2056	IPC-nEN2	Sample10	14.5	Cortex	VZ	0	IPC-nEN	Late G1	0.0114533	0.0105689	0.000707708	0.0181174	0.00728937	0.908947	0.0429161	S
S3.E1	980287	1811	vRG	Sample10	14.5	Cortex	VZ	0	vRG	Neural G0	0.000390775	0.00269877	0.000304172	3.67017e-05	0.995994	0.000565885	9.48298e-06	Neural G0
S3.F1	978909	2315	IPC-nEN1	Sample10	14.5	Cortex	VZ	0	IPC-nEN	Neural G0	0.0753581	0.00603541	0.0221571	0.851425	0.00210509	0.0414037	0.00151535	M/Early G1
S3.G1	984432	2476	IPC-nEN3	Sample10	14.5	Cortex	VZ	0	IPC-nEN	G1	0.710893	0.111788	0.0171209	0.0180555	0.071755	0.0668054	0.0035819	G1
S3.A2	978591	2220	IPC-nEN2	Sample10	14.5	Cortex	VZ	0	IPC-nEN	Neural G0	0.972159	0.00191186	0.00458694	0.00102226	0.00412001	0.0160391	0.000160574	G1
S3.C2	978354	2440	tRG	Sample10	14.5	Cortex	VZ	0	tRG	G1	0.0101953	0.0026872	6.19505e-05	2.07477e-05	0.977985	0.00896876	8.10444e-05	Neural G0
S3.E2	975121	2096	IPC-nEN2	Sample10	14.5	Cortex	VZ	0	IPC-nEN	Neural G0	0.954863	0.00465872	0.00234953	0.00166632	0.0334519	0.00259048	0.000419989	G1
S3.F2	976576	1962	IPC-nEN2	Sample10	14.5	Cortex	VZ	0	IPC-nEN	Neural G0	0.992537	0.00695331	5.00252e-05	6.43604e-05	0.000242527	0.000132075	2.07345e-05	G1
S3.G2	970312	1922	IPC-nEN1	Sample10	14.5	Cortex	VZ	0	IPC-nEN	Neural G0	0.999656	1.24852e-06	0.000133927	6.45343e-08	6.19267e-06	0.000200906	1.70916e-06	G1
S3.D3	972191	3331	RG-div2	Sample10	14.5	Cortex	VZ	0	RG-div	Neural G0	0.000942138	0.0034852	0.000127036	4.85199e-06	0.245992	0.748348	0.0011007	S
S3.E3	967538	2344	IPC-nEN1	Sample10	14.5	Cortex	VZ	0	IPC-nEN	Neural G0	0.548063	0.120514	0.00533522	0.0257127	0.138535	0.146936	0.0149041	G1
S3.F3	979620	3790	RG-div1	Sample10	14.5	Cortex	VZ	0	RG-div	Neural G0	0.0614609	0.00683568	0.00482358	0.00197641	0.0598628	0.860344	0.0046964	S
S3.G3	979511	2319	tRG	Sample10	14.5	Cortex	VZ	0	tRG	Neural G0	0.64658	0.0282962	0.0660456	0.00160095	0.243044	0.0126919	0.00174175	G1
S3.H3	973642	2839	tRG	Sample10	14.5	Cortex	VZ	0	tRG	Neural G0	0.851207	0.00217069	0.000113157	1.18757e-05	0.146144	0.000136685	0.000217262	G1
S3.B4	980773	4258	RG-div1	Sample10	14.5	Cortex	VZ	0	RG-div	Neural G0	5.87669e-05	0.0612256	0.0040581	0.000291097	0.00189957	0.238537	0.69393	S/G2
S3.C4	980107	2795	vRG	Sample10	14.5	Cortex	VZ	0	vRG	Neural G0	0.73443	0.00286737	0.000499053	5.9886e-05	0.184888	0.0771148	0.000140572	G1
S3.E4	977107	2118	IN-CTX-MGE1	Sample10	14.5	Cortex	VZ	0	IN-CTX-MGE	Neural G0	0.999551	0.000154168	4.76586e-05	2.73847e-05	2.84635e-05	0.000159377	3.18133e-05	G1
S3.F4	976368	1930	vRG	Sample10	14.5	Cortex	VZ	0	vRG	G1	0.924523	0.0189215	0.0258877	2.4601e-05	0.0184392	0.00214275	0.0100612	G1
S3.H4	967035	1566	IPC-nEN2	Sample10	14.5	Cortex	VZ	0	IPC-nEN	Neural G0	0.834738	0.0956547	0.00947668	0.00095287	0.0585774	0.000339409	0.000261181	G1
S3.A5	977859	1629	IPC-nEN2	Sample10	14.5	Cortex	VZ	0	IPC-nEN	M/Early G1	0.979093	0.00699033	0.00357023	0.000987781	0.00254993	0.00621825	0.000590782	G1
S3.B5	975848	1813	IN-CTX-CGE2	Sample10	14.5	Cortex	VZ	0	IN-CTX-CGE	Neural G0	0.999875	2.77462e-07	0.000100178	4.33476e-09	1.31866e-05	1.10322e-05	8.76158e-07	G1
S3.C5	979073	1267	IN-CTX-CGE1	Sample10	14.5	Cortex	VZ	0	IN-CTX-CGE	Neural G0	0.99234	0.000137722	0.000105287	0.00175959	0.00137802	0.00425332	2.64042e-05	G1
S3.D5	970647	2743	vRG	Sample10	14.5	Cortex	VZ	0	vRG	Neural G0	0.0887077	0.0022145	0.00213962	0.000483327	0.449421	0.44544	0.011594	Unknown
S3.E5	970322	2716	vRG	Sample10	14.5	Cortex	VZ	0	vRG	G1	0.93449	0.00339596	0.0145144	0.000432139	0.0177431	0.0283605	0.00106385	G1
S3.F5	976419	3451	RG-div1	Sample10	14.5	Cortex	VZ	0	RG-div	G1	0.000564362	0.988698	3.03111e-05	8.42972e-06	0.00822338	5.65919e-05	0.00241919	G2/M
S3.G5	962428	2079	IPC-nEN2	Sample10	14.5	Cortex	VZ	0	IPC-nEN	M/Early G1	0.6913	0.000150029	0.000373792	0.00109515	0.000240407	0.30676	8.10473e-05	G1
S3.H5	975966	3261	RG-div1	Sample10	14.5	Cortex	VZ	0	RG-div	G2/M	1.56242e-07	0.999999	3.29807e-09	7.12251e-10	9.85306e-08	2.14876e-10	1.93239e-07	G2/M
S3.A6	972591	2216	IPC-nEN2	Sample10	14.5	Cortex	VZ	0	IPC-nEN	Neural G0	0.963815	0.0170735	0.000129445	0.0113515	0.00102207	0.00588429	0.000724153	G1
S3.B6	979755	3263	tRG	Sample10	14.5	Cortex	VZ	0	tRG	Neural G0	0.00310689	0.00232186	0.000438565	8.10086e-05	0.99263	0.00116063	0.000260507	Neural G0
S3.C6	979735	2955	RG-div2	Sample10	14.5	Cortex	VZ	0	RG-div	G1	0.00234442	0.000776324	4.41684e-05	9.7867e-08	1.05004e-05	0.85306	0.143764	S
S3.E6	968596	1924	IPC-nEN2	Sample10	14.5	Cortex	VZ	0	IPC-nEN	Neural G0	0.849856	0.106629	0.0113526	0.00142471	0.0103862	0.0188814	0.00146999	G1
S3.G6	973778	1960	IPC-nEN2	Sample10	14.5	Cortex	VZ	0	IPC-nEN	G1	0.00102577	0.00407304	0.000507019	0.000114078	0.994123	0.000148956	8.00578e-06	Neural G0
S3.H6	977106	3398	RG-div1	Sample10	14.5	Cortex	VZ	0	RG-div	G1	0.00287182	0.141537	0.00226681	2.12375e-05	0.132942	0.681073	0.0392878	S
S3.A7	982591	1783	IN-CTX-MGE1	Sample10	14.5	Cortex	VZ	0	IN-CTX-MGE	Neural G0	0.999345	0.000599158	8.97972e-06	4.06117e-05	1.4419e-06	3.66218e-06	7.79954e-07	G1
S3.D7	978091	2393	vRG	Sample10	14.5	Cortex	VZ	0	vRG	Neural G0	0.000799205	0.000207684	7.90561e-06	1.23706e-05	0.998844	0.000122002	6.90179e-06	Neural G0
S3.E7	978489	2052	vRG	Sample10	14.5	Cortex	VZ	0	vRG	Neural G0	0.265576	0.00302065	0.000505931	9.02477e-05	0.728083	0.00233891	0.00038599	Neural G0
S3.G7	978150	3442	IPC-div1	Sample10	14.5	Cortex	VZ	0	IPC-div	G2/M	6.50919e-09	1	7.18822e-13	7.38387e-12	5.51123e-10	3.36692e-14	4.75335e-11	G2/M
S3.H7	975212	1829	IPC-nEN2	Sample10	14.5	Cortex	VZ	0	IPC-nEN	Neural G0	0.999577	0.000130315	6.07575e-05	8.56799e-05	2.94229e-05	0.000111008	5.86478e-06	G1
S3.A8	968301	1792	IPC-nEN2	Sample10	14.5	Cortex	VZ	0	IPC-nEN	Neural G0	0.992627	0.00053814	3.4125e-05	0.000272946	0.00303364	0.00330095	0.000193282	G1
S3.B8	972986	2113	IPC-nEN2	Sample10	14.5	Cortex	VZ	0	IPC-nEN	Neural G0	0.437239	0.02061	0.000222028	0.0105949	0.527904	0.00330258	0.00012786	Neural G0
S3.C8	972813	4037	RG-div1	Sample10	14.5	Cortex	VZ	0	RG-div	G2/M	2.20932e-07	1	2.34057e-12	3.5783e-11	3.43724e-09	1.06346e-12	1.30534e-08	G2/M
S3.D8	980305	2707	tRG	Sample10	14.5	Cortex	VZ	0	tRG	Neural G0	0.339744	0.000783975	0.202228	0.000326443	0.17616	0.279541	0.0012162	Unknown
S3.E8	977123	3198	vRG	Sample10	14.5	Cortex	VZ	0	vRG	Neural G0	0.844058	0.0073067	0.0981911	0.00323885	0.0440127	0.00260098	0.000591218	G1
S3.F8	963921	2032	IN-CTX-MGE1	Sample10	14.5	Cortex	VZ	0	IN-CTX-MGE	G1	0.998734	0.00112838	0.000112704	5.82364e-07	1.95866e-05	4.55086e-06	3.50508e-07	G1
S3.A9	970326	1999	IPC-nEN2	Sample10	14.5	Cortex	VZ	0	IPC-nEN	Neural G0	0.632974	0.0256639	0.186853	0.00913601	0.101054	0.0405879	0.0037315	G1
S3.D9	975744	1025	IPC-nEN2	Sample10	14.5	Cortex	VZ	0	IPC-nEN	G2/M	0.999778	0.000202191	1.76908e-05	1.69622e-07	1.1949e-07	1.7092e-06	5.43292e-07	G1
S3.E9	976469	3783	RG-div1	Sample10	14.5	Cortex	VZ	0	RG-div	Neural G0	0.75294	0.143068	0.0131911	0.000441523	0.00114766	0.0549597	0.0342524	G1
S3.F9	971816	2068	IPC-nEN2	Sample10	14.5	Cortex	VZ	0	IPC-nEN	G1	0.834571	0.00189614	0.0642584	0.0017762	0.000543651	0.0930424	0.00391279	G1
S3.H9	977017	2982	IPC-div2	Sample10	14.5	Cortex	VZ	0	IPC-div	G2/M	0.117334	0.423914	0.00234231	0.0194333	0.0166737	0.00332984	0.416972	Unknown
S3.A10	965438	2318	RG-div1	Sample10	14.5	Cortex	VZ	0	RG-div	G2/M	4.35775e-08	0.999993	5.02725e-08	8.88824e-11	3.27748e-06	3.46437e-10	3.74846e-06	G2/M
S3.B10	982754	3997	RG-div1	Sample10	14.5	Cortex	VZ	0	RG-div	G2/M	0.0022243	0.996335	1.9769e-06	3.46658e-08	0.00127432	1.803e-06	0.000162455	G2/M
S3.C10	988492	2843	vRG	Sample10	14.5	Cortex	VZ	0	vRG	G1	0.0919565	0.00263688	0.00257605	0.00198359	0.0537688	0.805999	0.0410795	S
S3.G10	985476	1389	nEN-late	Sample10	14.5	Cortex	SVZ	0	nEN-late	G1/other	0.000159665	0.84831	0.00133453	0.00262056	0.1418	0.00518618	0.00058833	G2/M
S4.E4	960438	2769	Mural	Sample10	14.5	Cortex	SVZ	0	Mural	Neural G0	0.998277	0.000402457	2.84978e-07	1.5228e-08	0.00131648	3.85015e-06	1.90722e-08	G1
S14.C11	973479	2811	nEN-early2	Sample11	19	Cortex	CP	PFC	nEN-early	G1	0.969322	0.00751087	0.000289036	0.00287195	0.0134773	0.00643482	9.37569e-05	G1
S14.F11	973270	2222	IN-CTX-CGE2	Sample11	19	Cortex	CP	PFC	IN-CTX-CGE	G2/M	0.0139129	0.13119	0.00334556	0.000346705	0.289914	0.561152	0.000138497	S
S14.H11	974427	2214	IN-CTX-MGE1	Sample11	19	Cortex	CP	PFC	IN-CTX-MGE	G2/M	0.999957	1.14606e-07	2.56948e-05	4.52237e-08	7.04466e-08	1.66985e-05	4.17261e-08	G1
S14.A12	977168	3360	EN-PFC2	Sample11	19	Cortex	CP	PFC	EN-PFC	Neural G0	0.698365	0.106058	0.018012	0.00637932	0.0038483	0.166553	0.000784342	G1
S14.B12	979322	4665	EN-PFC2	Sample11	19	Cortex	CP	PFC	EN-PFC	M/Early G1	0.572803	0.0470229	0.131011	0.0560106	0.013423	0.175699	0.00403	G1
S14.G12	963005	3139	nEN-early2	Sample11	19	Cortex	CP	PFC	nEN-early	G2/M	0.104367	0.251442	0.0018949	0.176647	0.4538	0.0103215	0.00152612	Unknown
S14.H12	938948	1684	none	Sample11	19	Cortex	CP	PFC	none	G1	1	3.67018e-12	9.16449e-11	2.21025e-14	7.23338e-11	9.18218e-10	4.32039e-08	G1
S15.D1	975268	2711	MGE-IPC1	Sample12	13	GE	0	MGE	MGE-IPC	G2/M	8.52796e-06	0.999991	4.62625e-10	1.87529e-10	2.77309e-08	2.48425e-12	7.94784e-10	G2/M
S15.E1	980641	2994	MGE-div	Sample12	13	GE	0	MGE	MGE-div	S/G2	0.00200167	0.000280466	0.000943029	4.04581e-05	2.58304e-05	0.99255	0.00415848	S
S15.G1	978078	2821	MGE-RG2	Sample12	13	GE	0	MGE	MGE-RG	S/G2	0.703652	0.00030697	2.3258e-05	8.36089e-06	0.00578385	0.000203939	0.290021	G1
S15.A2	978127	1891	nIN3	Sample12	13	GE	0	MGE	nIN	G2/M	0.975459	0.019592	0.000531396	0.000254684	0.000367989	0.00302268	0.000772327	G1
S15.E2	983289	2679	MGE-IPC2	Sample12	13	GE	0	MGE	MGE-IPC	G2/M	9.89401e-07	0.999959	2.19066e-07	1.07031e-07	2.56987e-07	1.07169e-08	3.89348e-05	G2/M
S15.F2	979064	1584	nIN3	Sample12	13	GE	0	MGE	nIN	Neural G0	0.570886	0.110866	0.0460661	0.0163576	0.00804984	0.238774	0.00900041	G1
S15.G2	958769	1606	nIN2	Sample12	13	GE	0	MGE	nIN	G1	0.999706	1.30116e-06	0.000155146	8.46662e-08	0.000136814	1.59667e-07	7.87624e-08	G1
S15.H2	983740	3500	OPC	Sample12	13	GE	0	MGE	OPC	Neural G0	0.000284435	0.000635914	9.05296e-06	1.21169e-05	0.998679	0.000354535	2.52454e-05	Neural G0
S15.A3	979883	1610	nIN3	Sample12	13	GE	0	MGE	nIN	Neural G0	0.987722	0.00103803	0.00838863	7.89225e-05	0.000765334	0.00141791	0.000589191	G1
S15.B3	969020	1799	nIN5	Sample12	13	GE	0	MGE	nIN	G1	0.994394	0.00144247	0.000356392	0.000707795	0.000250914	0.00282327	2.55353e-05	G1
S15.C3	986098	1439	nIN2	Sample12	13	GE	0	MGE	nIN	G1	0.999466	1.95315e-05	0.000110626	4.56039e-05	2.09736e-05	0.000335463	2.00512e-06	G1
S15.D3	975886	1275	nIN4	Sample12	13	GE	0	MGE	nIN	Late G1	2.12667e-08	0.000219401	1.8561e-05	1.14177e-06	0.999622	3.82946e-06	0.000134995	Neural G0
S15.E3	978719	2551	MGE-div	Sample12	13	GE	0	MGE	MGE-div	M/Early G1	3.92872e-06	0.000185518	0.00482529	2.91305e-05	0.000162281	0.372113	0.622681	S/G2
S15.A4	970123	2150	MGE-IPC1	Sample12	13	GE	0	MGE	MGE-IPC	G2/M	2.75347e-08	0.999983	2.36975e-09	1.01957e-08	1.70574e-05	1.495e-11	1.64188e-07	G2/M
S15.C4	974346	1819	nIN5	Sample12	13	GE	0	MGE	nIN	G1	0.99999	1.42492e-08	9.61956e-08	3.8752e-08	1.7704e-08	9.83465e-06	3.51799e-08	G1
S15.D4	979407	2053	MGE-IPC3	Sample12	13	GE	0	MGE	MGE-IPC	Neural G0	0.972286	0.00332226	0.0001264	0.00411901	0.00807119	0.011401	0.000674164	G1
S15.F4	975716	2027	nIN1	Sample12	13	GE	0	MGE	nIN	Neural G0	0.766825	0.00470896	0.000166677	0.000351641	0.227076	0.000268183	0.000603095	G1
S15.G4	981805	2152	nIN3	Sample12	13	GE	0	MGE	nIN	G1	0.983512	0.000266087	0.000937224	0.000775682	1.51046e-05	0.0143692	0.000124954	G1
S15.H4	973697	2461	MGE-IPC2	Sample12	13	GE	0	MGE	MGE-IPC	G1	0.999849	0.000129915	9.80699e-08	1.64456e-05	4.23676e-06	2.60592e-07	2.60035e-08	G1
S15.A5	981391	4498	MGE-RG1	Sample12	13	GE	0	MGE	MGE-RG	G1	0.160577	0.012728	0.317739	0.000293126	0.030771	0.47292	0.00497218	Unknown
S15.B5	975413	2157	nIN3	Sample12	13	GE	0	MGE	nIN	G1	0.998268	0.00100731	0.000481823	3.59201e-05	0.000138432	5.0146e-05	1.84806e-05	G1
S15.E5	981568	2059	MGE-IPC3	Sample12	13	GE	0	MGE	MGE-IPC	G1	0.967179	0.000250116	0.000228906	1.32475e-05	0.00526755	0.0264666	0.000594599	G1
S15.F5	976739	1910	MGE-IPC2	Sample12	13	GE	0	MGE	MGE-IPC	G2/M	0.0936182	0.853052	0.000563492	0.00309407	5.47916e-05	0.00334433	0.0462731	G2/M
S15.B6	977307	2088	IN-STR	Sample12	13	GE	0	MGE	IN-STR	Neural G0	0.138808	0.0169829	0.0005133	0.126043	0.162182	0.554226	0.00124502	S
S15.C6	972913	2154	IN-STR	Sample12	13	GE	0	MGE	IN-STR	Neural G0	0.989616	0.00100002	0.000687859	0.000542202	0.00306538	0.00442834	0.000660435	G1
S15.E6	984383	3349	MGE-IPC1	Sample12	13	GE	0	MGE	MGE-IPC	G2/M	2.44799e-19	1	9.32923e-25	3.27496e-21	2.69146e-18	1.257e-28	9.54645e-21	G2/M
S15.H6	976011	2220	nIN1	Sample12	13	GE	0	MGE	nIN	Neural G0	0.991429	0.000716408	0.00406407	0.0006379	2.15885e-05	0.00311466	1.61046e-05	G1
S15.D7	978945	3446	MGE-RG2	Sample12	13	GE	0	MGE	MGE-RG	G1	0.52735	4.26111e-05	3.0743e-05	0.000244484	5.18415e-05	0.472117	0.000162791	G1
S15.E7	978420	1375	IN-STR	Sample12	13	GE	0	MGE	IN-STR	G1	0.999743	4.02059e-05	4.32942e-06	7.76535e-06	0.000194742	1.04154e-05	2.15285e-07	G1
S15.F7	975992	3026	MGE-IPC1	Sample12	13	GE	0	MGE	MGE-IPC	G2/M	2.39708e-09	1	8.25486e-14	6.25705e-12	8.73992e-13	3.23003e-16	2.13971e-10	G2/M
S15.H7	976393	3607	MGE-div	Sample12	13	GE	0	MGE	MGE-div	S/G2	0.0289638	0.00421299	0.0201411	0.000397042	0.00063834	0.427164	0.518483	S/G2
S15.A8	981340	3619	MGE-IPC2	Sample12	13	GE	0	MGE	MGE-IPC	G2/M	0.00178672	0.895121	0.000451486	0.000264702	0.000504076	0.04876	0.053112	G2/M
S15.B8	976105	1713	IN-STR	Sample12	13	GE	0	LGE	IN-STR	Neural G0	0.973517	0.00357092	0.00060368	0.000903998	0.0168999	0.00410418	0.000400673	G1
S15.D8	968106	1756	IN-STR	Sample12	13	GE	0	LGE	IN-STR	G1	0.981642	0.000528258	0.0112517	0.00033996	0.00127253	0.00492266	4.30843e-05	G1
S15.F8	980222	1705	IN-CTX-MGE1	Sample12	13	GE	0	LGE	IN-CTX-MGE	Neural G0	0.841887	0.00771498	0.000743996	0.00691492	0.0253281	0.104112	0.013299	G1
S15.G8	977223	1797	nIN2	Sample12	13	GE	0	LGE	nIN	Neural G0	0.031256	0.00589707	0.00444659	0.000302138	0.946847	0.00895475	0.00229671	Neural G0
S15.H8	979394	1943	IN-STR	Sample12	13	GE	0	LGE	IN-STR	Neural G0	0.998052	0.000346323	0.000895463	9.07362e-06	0.000546058	0.000127079	2.41995e-05	G1
S15.A9	977966	2175	IN-CTX-MGE1	Sample12	13	GE	0	LGE	IN-CTX-MGE	G1	0.224892	0.287594	0.00170473	0.0747832	0.0294996	0.0426212	0.338905	Unknown
S15.C9	977028	1935	IN-STR	Sample12	13	GE	0	LGE	IN-STR	G1	0.944002	0.000106217	0.00355147	1.25926e-05	0.0017077	0.0503296	0.000290247	G1
S15.E9	979000	2050	IN-CTX-CGE1	Sample12	13	GE	0	LGE	IN-CTX-CGE	Neural G0	0.954083	0.0106663	0.00327147	0.0106501	0.00248932	0.00632741	0.0125125	G1
S15.F9	973339	2147	IN-CTX-MGE1	Sample12	13	GE	0	LGE	IN-CTX-MGE	Late G1	0.977877	0.00418726	0.00151099	0.000424579	0.0159738	9.20596e-06	1.7557e-05	G1
S15.G9	971321	1516	IN-STR	Sample12	13	GE	0	LGE	IN-STR	Neural G0	0.999999	3.51894e-07	1.63555e-07	3.45334e-08	7.71039e-08	6.6898e-07	5.74973e-08	G1
S15.A10	979604	1661	IN-CTX-MGE1	Sample12	13	GE	0	LGE	IN-CTX-MGE	G1	0.542913	0.000535057	0.000129387	1.39148e-06	0.455505	0.000421284	0.000494947	G1
S15.B10	984481	1842	IN-CTX-MGE1	Sample12	13	GE	0	LGE	IN-CTX-MGE	M/Early G1	0.555893	0.0159003	0.358008	0.0259854	0.00338029	0.039517	0.0013154	G1
S15.D10	974952	1400	IN-STR	Sample12	13	GE	0	LGE	IN-STR	Late G1	0.991834	0.000510687	0.000669868	0.000451373	5.00661e-05	0.0062125	0.000271598	G1
S15.E10	974204	2509	MGE-IPC2	Sample12	13	GE	0	LGE	MGE-IPC	G1	0.0780874	0.0338726	0.00378889	0.00756189	0.000602251	0.643885	0.232202	S
S15.F10	975512	1988	IN-STR	Sample12	13	GE	0	LGE	IN-STR	Neural G0	0.880297	0.000709918	0.0951881	3.10592e-05	0.000226807	0.0232207	0.000326389	G1
S15.A11	977683	2130	IN-STR	Sample12	13	GE	0	LGE	IN-STR	Neural G0	0.0995051	0.140159	0.467748	0.159249	0.0236026	0.0638278	0.0459088	Unknown
S15.B11	983094	2898	MGE-RG1	Sample12	13	GE	0	LGE	MGE-RG	G1	0.998313	2.37759e-05	0.00137273	2.50027e-05	2.07485e-06	0.000102518	0.000161007	G1
S15.C11	984422	2401	MGE-IPC2	Sample12	13	GE	0	LGE	MGE-IPC	S/G2	0.00442236	0.0129692	0.693451	0.141729	0.112643	0.0265584	0.00822761	Late G1
S15.G11	976695	1911	IN-CTX-CGE1	Sample12	13	GE	0	LGE	IN-CTX-CGE	Neural G0	0.087985	0.0818898	0.147643	0.0629534	0.326048	0.156621	0.13686	Unknown
S15.A12	980245	2043	nIN3	Sample12	13	GE	0	LGE	nIN	G1	0.88548	0.00456024	0.000404961	0.000461974	0.083353	0.0255019	0.000237347	G1
S15.B12	977785	2086	IN-CTX-CGE1	Sample12	13	GE	0	LGE	IN-CTX-CGE	Neural G0	0.202385	0.0521324	0.0156846	0.0304523	0.515242	0.180664	0.00344033	Neural G0
S15.C12	974873	1978	IN-CTX-MGE1	Sample12	13	GE	0	LGE	IN-CTX-MGE	G1	0.982451	0.000312058	0.0157077	5.85996e-05	0.000920316	0.000494717	5.61294e-05	G1
S15.D12	978958	1951	nIN3	Sample12	13	GE	0	LGE	nIN	Neural G0	0.698248	0.00718666	0.00484832	0.278378	1.3225e-05	0.00642513	0.00490094	G1
S15.F12	977042	2319	IN-CTX-CGE2	Sample12	13	GE	0	LGE	IN-CTX-CGE	Neural G0	0.999705	2.8859e-05	1.42027e-05	1.55358e-05	0.000179729	5.36286e-05	3.53794e-06	G1
S15.G12	975736	1641	IN-CTX-CGE1	Sample12	13	GE	0	LGE	IN-CTX-CGE	Neural G0	0.842703	0.0689846	0.0338175	0.00533819	0.0420995	0.00618219	0.000875541	G1
S15.H12	973805	2207	IN-CTX-MGE1	Sample12	13	GE	0	LGE	IN-CTX-MGE	G1	0.921911	0.0156174	0.00061394	6.57827e-05	0.0274274	0.0340819	0.000282251	G1
S16.C1	978173	2864	IPC-nEN2	Sample12	13	GE	0	LGE	IPC-nEN	Neural G0	0.00176945	0.323082	0.0357	0.0144529	0.0382902	0.543343	0.0433621	S
S16.F1	979089	2788	nEN-late	Sample12	13	GE	0	LGE	nEN-late	M/Early G1	0.0074684	0.00592961	0.000664354	9.20296e-05	0.00634078	0.867224	0.112281	S
S16.H1	979121	4079	oRG	Sample12	13	GE	0	LGE	oRG	Neural G0	0.17292	0.0356311	0.00529048	0.00181543	0.716563	0.0652958	0.00248415	Neural G0
S16.A2	976196	1794	IN-CTX-MGE1	Sample12	13	GE	0	LGE	IN-CTX-MGE	G1	0.99979	6.19307e-07	0.000188419	8.43875e-07	1.59242e-06	1.32426e-05	4.85511e-06	G1
S16.B2	984385	1609	IN-CTX-CGE1	Sample12	13	GE	0	LGE	IN-CTX-CGE	Late G1	0.999274	9.40472e-06	0.00029143	1.40499e-06	8.42134e-05	0.000336979	2.5035e-06	G1
S16.C2	977604	2016	Mural	Sample12	13	GE	0	LGE	Mural	G1	0.452512	0.110161	0.000959967	0.0011053	0.434767	0.000327878	0.000166918	Unknown
S16.E2	976714	2070	IN-CTX-CGE1	Sample12	13	GE	0	LGE	IN-CTX-CGE	Neural G0	0.994652	0.00256158	0.000189988	0.000239933	0.00103633	0.00118578	0.000134125	G1
S16.F2	976648	4542	RG-div1	Sample12	13	GE	0	LGE	RG-div	G2/M	6.20327e-07	0.999997	7.91468e-10	7.97025e-10	2.21451e-06	1.32364e-10	5.01659e-08	G2/M
S16.G2	971702	1905	IN-CTX-MGE1	Sample12	13	GE	0	LGE	IN-CTX-MGE	G1	0.907581	0.0191742	0.000440648	0.00635095	0.00132079	0.0582872	0.00684543	G1
S16.H2	975010	2370	IN-CTX-MGE1	Sample12	13	GE	0	LGE	IN-CTX-MGE	Neural G0	0.993073	0.00138981	0.00348924	0.000163811	0.000264042	0.00157564	4.47734e-05	G1
S16.A3	978200	2238	IN-CTX-CGE1	Sample12	13	GE	0	LGE	IN-CTX-CGE	Neural G0	0.464142	0.00273447	0.00624693	0.000160483	0.522675	0.00343207	0.000608987	Neural G0
S16.E3	975134	2254	vRG	Sample12	13	Cortex	VZ	PFC	vRG	G1	0.729897	0.26892	0.000384622	0.00023937	7.84852e-05	0.000474971	6.00352e-06	G1
S16.A4	982206	3793	oRG	Sample12	13	Cortex	VZ	PFC	oRG	G1	0.974168	0.000688343	0.004165	0.00026968	0.0126966	0.00779382	0.000218819	G1
S16.D4	979142	2083	IPC-nEN2	Sample12	13	Cortex	VZ	PFC	IPC-nEN	G1	0.998949	0.000104451	0.000168049	0.000254088	9.31914e-05	0.000418336	1.28538e-05	G1
S16.E4	977487	2271	IN-CTX-CGE2	Sample12	13	Cortex	VZ	PFC	IN-CTX-CGE	Neural G0	0.994269	0.0016688	9.13658e-05	0.00257919	0.000190859	0.000884524	0.000316387	G1
S16.F4	982739	4535	tRG	Sample12	13	Cortex	VZ	PFC	tRG	Neural G0	0.000453933	0.00121875	0.000281583	0.00170136	0.746699	0.248696	0.000949842	Neural G0
S16.B5	983891	4961	RG-div1	Sample12	13	Cortex	VZ	PFC	RG-div	G2/M	7.22847e-08	1	1.79473e-11	1.89449e-11	7.44393e-09	2.18012e-13	1.13446e-08	G2/M
S16.E5	982718	3746	tRG	Sample12	13	Cortex	VZ	PFC	tRG	Neural G0	0.677965	0.0403756	0.017903	0.00356407	0.122626	0.136016	0.00154982	G1
S16.G5	984612	2600	IN-CTX-MGE1	Sample12	13	Cortex	VZ	PFC	IN-CTX-MGE	Neural G0	0.982303	0.00315204	0.00382199	0.00191604	0.000862698	0.00685491	0.00108922	G1
S16.A6	973120	2969	nEN-early2	Sample12	13	Cortex	VZ	PFC	nEN-early	G1	0.897581	0.000189012	0.00264858	0.000875659	9.65981e-05	0.0984392	0.000170075	G1
S16.B6	982177	2038	IN-CTX-MGE1	Sample12	13	Cortex	VZ	PFC	IN-CTX-MGE	Neural G0	0.0943213	0.00252514	0.000316509	0.000528867	0.830786	0.0644748	0.0070473	Neural G0
S16.C6	984532	3664	tRG	Sample12	13	Cortex	VZ	PFC	tRG	G1	0.000876437	0.000584209	1.56586e-05	6.52481e-05	0.997777	0.000571016	0.000110038	Neural G0
S16.D6	981575	3660	vRG	Sample12	13	Cortex	VZ	PFC	vRG	Neural G0	0.829731	0.0096137	0.00087543	0.00037882	0.153231	0.00488689	0.00128346	G1
S16.E6	983943	3983	tRG	Sample12	13	Cortex	VZ	PFC	tRG	G1	0.999356	7.18463e-05	0.000129627	5.30357e-05	0.000200311	0.000183727	5.75489e-06	G1
S16.F6	984593	3706	tRG	Sample12	13	Cortex	VZ	PFC	tRG	Neural G0	0.996814	7.67926e-05	1.75726e-05	0.000369486	0.000308372	0.00238504	2.90788e-05	G1
S16.A7	982363	2756	nEN-early2	Sample12	13	Cortex	VZ	PFC	nEN-early	Neural G0	0.520384	0.0162226	0.00126572	0.449587	0.000260603	0.0119441	0.000336433	G1
S16.B7	976973	2951	nEN-early2	Sample12	13	Cortex	VZ	PFC	nEN-early	Neural G0	0.712974	0.00571697	0.0099069	0.168297	0.009392	0.0928635	0.000849115	G1
S16.C7	979588	3751	tRG	Sample12	13	Cortex	VZ	PFC	tRG	Neural G0	0.579822	0.0413967	0.000972715	0.09873	0.172024	0.103961	0.0030939	G1
S16.E7	986372	2473	IN-CTX-CGE2	Sample12	13	Cortex	VZ	PFC	IN-CTX-CGE	Neural G0	0.199257	0.559172	0.0324332	0.0404209	0.143825	0.0163918	0.0085003	G2/M
S16.B8	981452	4931	RG-div1	Sample12	13	Cortex	VZ	PFC	RG-div	Neural G0	0.0414237	0.0260678	0.0247576	0.00613374	0.0552198	0.761999	0.0843986	S
S16.D8	979530	3257	vRG	Sample12	13	Cortex	VZ	PFC	vRG	Neural G0	0.109038	0.00292736	0.00650663	0.00226862	0.0638266	0.809258	0.00617452	S
S16.E8	988594	2827	vRG	Sample12	13	Cortex	VZ	PFC	vRG	G1	0.999978	4.35659e-07	1.37974e-07	9.0724e-08	2.07739e-05	7.57175e-07	6.13721e-09	G1
S16.G8	982236	4013	tRG	Sample12	13	Cortex	VZ	PFC	tRG	Neural G0	0.999973	3.93888e-06	1.3221e-06	2.44964e-07	1.149e-05	1.03509e-05	7.33777e-08	G1
S16.G9	979071	2231	nEN-early2	Sample12	13	Cortex	SVZ	PFC	nEN-early	Neural G0	0.949953	0.00376725	0.000952227	0.023008	0.00185671	0.0203549	0.000107858	G1
S16.C10	978237	2251	IPC-nEN2	Sample12	13	Cortex	SVZ	PFC	IPC-nEN	G1	0.966606	0.0170928	0.00472549	0.000943234	0.000755643	0.00961706	0.000259627	G1
S16.D10	973970	2666	nEN-early2	Sample12	13	Cortex	SVZ	PFC	nEN-early	Neural G0	0.94608	0.00315613	0.0233511	0.000589244	0.00495801	0.0202296	0.00163577	G1
S16.F10	958722	2151	nEN-late	Sample12	13	Cortex	SVZ	PFC	nEN-late	Neural G0	0.00864704	0.163128	1.85192e-05	0.000848581	0.826512	1.13699e-05	0.000834007	Neural G0
S16.B11	972150	2767	nEN-early2	Sample12	13	Cortex	SVZ	PFC	nEN-early	Neural G0	0.611058	0.0439725	0.0581183	0.0463529	0.0177137	0.218949	0.00383562	G1
S16.D11	976581	2141	IPC-nEN2	Sample12	13	Cortex	SVZ	PFC	IPC-nEN	G1	0.802752	0.0145646	0.000296251	0.165503	0.000679471	0.0158878	0.000316823	G1
S16.A12	974352	1461	nEN-late	Sample12	13	Cortex	SVZ	PFC	nEN-late	G1	0.310462	0.000433437	0.553558	0.00730037	0.00311827	0.117984	0.00714412	Late G1
S17.A1	985942	2085	IPC-nEN3	Sample12	13	Cortex	SVZ	PFC	IPC-nEN	M/Early G1	0.00129838	0.531443	0.0495477	0.0540229	0.0909448	0.0260381	0.246705	G2/M
S17.C1	980129	1802	nEN-late	Sample12	13	Cortex	SVZ	PFC	nEN-late	G2/M	0.984607	0.0146969	4.92192e-06	1.28366e-05	0.000624398	4.84412e-05	5.8849e-06	G1
S17.H1	977620	3832	EN-PFC3	Sample12	13	Cortex	CP	PFC	EN-PFC	Neural G0	0.765983	0.00842554	0.000900615	0.048669	0.157564	0.0181428	0.000314742	G1
S17.B2	984018	3388	EN-PFC1	Sample12	13	Cortex	CP	PFC	EN-PFC	Neural G0	0.940333	0.00792654	0.00260568	0.00390176	0.0137384	0.030602	0.000892734	G1
S17.D2	985882	3718	EN-PFC1	Sample12	13	Cortex	CP	PFC	EN-PFC	Neural G0	0.745585	0.0193319	0.016908	0.00537852	0.186157	0.0209484	0.00569119	G1
S17.F2	978245	4381	EN-PFC2	Sample12	13	Cortex	CP	PFC	EN-PFC	Neural G0	0.841625	0.00752048	0.104815	0.00175277	0.00586149	0.0368683	0.00155781	G1
S17.G2	984779	4505	EN-PFC2	Sample12	13	Cortex	CP	PFC	EN-PFC	Neural G0	0.608157	0.014242	0.121597	0.215709	0.00201559	0.0371649	0.0011138	G1
S17.H2	981085	3318	EN-PFC1	Sample12	13	Cortex	CP	PFC	EN-PFC	Neural G0	0.999665	0.000207156	8.87012e-05	1.22967e-05	1.68647e-05	4.92106e-06	4.66164e-06	G1
S17.A3	980748	4564	EN-PFC2	Sample12	13	Cortex	CP	PFC	EN-PFC	Neural G0	0.918514	0.00256474	0.00662737	0.00337861	0.00830621	0.0591542	0.00145465	G1
S17.C3	982536	3172	EN-PFC2	Sample12	13	Cortex	CP	PFC	EN-PFC	Neural G0	0.981674	0.00190882	0.00927989	0.00148257	0.000420823	0.00491484	0.000318832	G1
S17.D3	977125	2835	nEN-early2	Sample12	13	Cortex	CP	PFC	nEN-early	Neural G0	0.944991	0.00758976	0.00387981	0.00391067	0.0047882	0.0341535	0.00068671	G1
S17.E3	971717	2325	IN-CTX-MGE1	Sample12	13	Cortex	CP	PFC	IN-CTX-MGE	Neural G0	0.995344	0.000692219	0.000621518	0.000984164	0.00119176	0.0011497	1.64619e-05	G1
S17.F3	983154	3974	EN-PFC2	Sample12	13	Cortex	CP	PFC	EN-PFC	Neural G0	0.748853	0.0325903	0.0114432	0.0188421	0.0882123	0.0989743	0.00108497	G1
S17.B5	975681	4071	EN-PFC3	Sample12	13	Cortex	CP	PFC	EN-PFC	Neural G0	0.999291	3.3239e-05	0.000257177	4.65961e-05	2.16467e-05	0.000347831	2.2988e-06	G1
S17.E6	979762	3970	EN-PFC1	Sample12	13	Cortex	CP	PFC	EN-PFC	Neural G0	0.994006	0.00121849	0.000239689	0.00176064	0.00027616	0.00243962	5.97674e-05	G1
S17.G6	982699	2706	IN-CTX-MGE1	Sample12	13	Cortex	CP	PFC	IN-CTX-MGE	Neural G0	0.94949	0.000219697	0.00133255	5.9998e-05	0.000666529	0.0481977	3.38692e-05	G1
S17.H6	980498	3985	EN-PFC1	Sample12	13	Cortex	CP	PFC	EN-PFC	Neural G0	0.999102	5.06579e-07	7.46817e-05	1.24089e-05	1.04219e-06	0.000808989	7.44839e-08	G1
S17.A7	975574	3409	nEN-early2	Sample12	13	Cortex	CP	PFC	nEN-early	Neural G0	0.955749	0.00901015	0.000142461	0.00529193	0.0106041	0.0188687	0.000333873	G1
S17.B7	981530	3406	EN-PFC1	Sample12	13	Cortex	CP	PFC	EN-PFC	Neural G0	0.945891	0.00596158	0.00421529	0.0016148	0.0127476	0.0266109	0.00295932	G1
S17.C7	987747	4088	EN-PFC2	Sample12	13	Cortex	CP	PFC	EN-PFC	Neural G0	0.728571	0.00740416	0.0118554	0.0134859	0.0197597	0.21706	0.00186418	G1
S17.D7	980781	2558	IN-CTX-MGE1	Sample12	13	Cortex	CP	PFC	IN-CTX-MGE	Neural G0	0.988837	0.00957797	0.000245153	0.000193535	0.000837639	0.000269205	3.89755e-05	G1
S17.F7	980874	3503	EN-PFC1	Sample12	13	Cortex	CP	PFC	EN-PFC	Neural G0	0.474204	0.0071901	0.202244	0.000804877	0.00113749	0.31107	0.00334974	Unknown
S17.H7	981615	4615	EN-PFC2	Sample12	13	Cortex	CP	PFC	EN-PFC	Neural G0	0.846003	0.011696	0.00433619	0.114771	0.00147042	0.0207085	0.0010155	G1
S17.C8	980564	3692	EN-PFC3	Sample12	13	Cortex	CP	PFC	EN-PFC	Neural G0	0.735794	0.00185963	0.0115867	0.00537668	0.00229518	0.238829	0.00425883	G1
S17.D8	981905	3952	EN-PFC2	Sample12	13	Cortex	CP	PFC	EN-PFC	Neural G0	0.312512	0.000627172	0.0024116	0.0054072	0.00083172	0.677989	0.000222122	S
S17.E8	982678	3782	EN-PFC1	Sample12	13	Cortex	CP	PFC	EN-PFC	Neural G0	0.781639	0.0375942	0.00580884	0.0987069	0.00161352	0.0725432	0.00209376	G1
S17.B9	983200	3780	EN-PFC2	Sample12	13	Cortex	CP	PFC	EN-PFC	Neural G0	0.426297	0.00558961	0.0118763	0.0484252	0.00226122	0.498991	0.00655967	Unknown
S17.E9	976947	3858	EN-PFC3	Sample12	13	Cortex	CP	PFC	EN-PFC	Neural G0	0.860097	0.00596959	0.00510125	0.00248205	0.0973319	0.028492	0.000526547	G1
S17.F9	985116	3607	EN-PFC2	Sample12	13	Cortex	CP	PFC	EN-PFC	Neural G0	0.984638	0.000157206	0.00191105	0.00460534	0.000259812	0.00836978	5.90493e-05	G1
S17.H9	980433	3921	EN-PFC1	Sample12	13	Cortex	CP	PFC	EN-PFC	Neural G0	0.944648	0.000457141	6.44137e-05	0.00330611	0.000112944	0.0513963	1.54871e-05	G1
S17.C10	978321	2539	EN-PFC3	Sample12	13	Cortex	CP	PFC	EN-PFC	Neural G0	0.650902	0.00326737	0.00323351	0.00123723	0.0816519	0.252199	0.0075093	G1
S17.D10	975041	2864	IN-STR	Sample11	19	GE	0	MGE	IN-STR	Neural G0	0.997642	5.1485e-05	0.00179195	5.90786e-05	0.000403399	3.02531e-05	2.18941e-05	G1
S17.E10	971373	1914	IN-CTX-CGE1	Sample11	19	GE	0	MGE	IN-CTX-CGE	Neural G0	0.918121	0.00039005	0.0034261	9.25879e-05	0.000149238	0.0776867	0.000134812	G1
S17.F10	978017	2696	IN-CTX-CGE1	Sample11	19	GE	0	MGE	IN-CTX-CGE	Neural G0	0.999992	5.19329e-07	4.0111e-06	8.23806e-07	1.41883e-06	5.62649e-07	1.42402e-07	G1
S17.G10	977574	3699	oRG	Sample11	19	GE	0	MGE	oRG	Neural G0	0.999175	0.000296544	6.0046e-05	0.000152573	0.000289016	2.60071e-05	6.68624e-07	G1
S17.C11	982239	2242	IN-STR	Sample11	19	GE	0	MGE	IN-STR	G2/M	0.943552	0.0200301	0.000885213	0.0057368	0.0201724	0.00930348	0.000319809	G1
S17.E11	968828	1410	nIN2	Sample11	19	GE	0	MGE	nIN	Neural G0	0.00189629	0.0151203	9.89071e-05	0.00341681	0.979152	0.000167604	0.000148084	Neural G0
S17.F11	974261	2321	IN-CTX-CGE1	Sample11	19	GE	0	MGE	IN-CTX-CGE	Late G1	0.777706	0.00211891	0.0154167	2.13331e-06	0.0439677	0.12721	0.033579	G1
S17.B12	977890	2590	IN-CTX-MGE1	Sample11	19	GE	0	MGE	IN-CTX-MGE	Neural G0	0.315988	0.00577408	0.00890659	0.000134441	0.647782	0.0197487	0.00166613	Neural G0
S17.C12	978909	2276	IN-CTX-CGE1	Sample11	19	GE	0	MGE	IN-CTX-CGE	G1	0.726216	0.152597	0.00646499	0.0417919	0.0114634	0.0557531	0.00571335	G1
S17.F12	975125	3453	MGE-div	Sample11	19	GE	0	MGE	MGE-div	S/G2	1.06724e-05	0.150062	2.81248e-05	1.40785e-05	1.45028e-07	0.00014933	0.849736	S/G2
S17.G12	975326	2482	IN-CTX-MGE1	Sample11	19	GE	0	MGE	IN-CTX-MGE	G1	0.0936097	0.000961432	0.00154645	0.00019576	0.00143442	0.900673	0.00157908	S
S17.H12	972983	2287	IN-CTX-MGE1	Sample11	19	GE	0	MGE	IN-CTX-MGE	G1/other	0.167087	0.579425	0.11628	0.0493905	0.0558928	0.028154	0.00377125	G2/M
S19.B1	975871	2130	vRG	Sample11	19	GE	0	MGE	vRG	G1	0.993972	0.000163275	0.000149985	2.68299e-06	0.00307347	0.0023376	0.000301305	G1
S19.G1	983759	2224	EN-PFC2	Sample11	19	GE	0	MGE	EN-PFC	G1	0.147362	0.00307852	0.0244003	0.000380462	0.287861	0.52036	0.0165579	S
S19.D2	975470	2834	IN-CTX-CGE1	Sample11	19	GE	0	MGE	IN-CTX-CGE	Neural G0	0.973625	0.00735538	0.0109568	0.000749475	0.00642158	0.000512202	0.00038006	G1
S19.G2	980351	1898	nIN5	Sample11	19	GE	0	MGE	nIN	G1	0.340541	0.0217627	0.0192981	0.00130626	0.370289	0.186156	0.0606465	Unknown
S19.C3	973900	2021	IN-CTX-CGE1	Sample11	19	GE	0	MGE	IN-CTX-CGE	Late G1	0.933561	0.00217965	0.0111666	0.00680483	0.00720544	0.0387795	0.000303367	G1
S19.D3	968516	2270	IN-CTX-CGE2	Sample11	19	GE	0	MGE	IN-CTX-CGE	M/Early G1	0.0714353	0.00856048	0.281995	0.00754528	0.150376	0.477733	0.00235532	Unknown
S19.F3	975169	1838	IN-CTX-CGE1	Sample11	19	GE	0	MGE	IN-CTX-CGE	G1	0.0793383	0.000167218	9.71196e-06	0.920421	1.04153e-05	5.30343e-05	4.29252e-07	M/Early G1
S19.G3	972358	1813	nIN3	Sample11	19	GE	0	MGE	nIN	G1	0.95276	0.0192995	0.000546841	0.00927873	0.0045115	0.0130521	0.000551673	G1
S19.A4	981243	3731	MGE-RG1	Sample11	19	GE	0	MGE	MGE-RG	G1	0.766537	0.0284215	0.0112973	0.0114803	0.0103428	0.165289	0.00663165	G1
S19.C4	970978	2713	IPC-nEN1	Sample13	14.2	Cortex	All	V1	IPC-nEN	Neural G0	0.998181	0.00167462	1.81475e-06	3.21604e-06	0.000134156	4.82867e-06	4.2337e-07	G1
S19.E4	979422	3000	nEN-early2	Sample13	14.2	Cortex	All	V1	nEN-early	Neural G0	0.895386	0.00432696	0.00207516	0.0862364	0.000112428	0.0112546	0.000608809	G1
S19.F4	980066	4207	EN-PFC2	Sample13	14.2	Cortex	All	V1	EN-PFC	Neural G0	0.775066	0.010656	0.00996219	0.0224217	0.0462011	0.134032	0.00166074	G1
S19.G4	977697	2952	tRG	Sample13	14.2	Cortex	All	V1	tRG	G1	0.998888	0.000126638	2.87507e-05	3.90724e-05	0.000452793	0.000461747	3.14746e-06	G1
S19.D5	981274	2700	EN-PFC2	Sample13	14.2	Cortex	All	V1	EN-PFC	Neural G0	0.993717	0.000460798	5.41491e-05	0.000168365	0.00297267	0.00259165	3.50489e-05	G1
S19.G5	982396	4722	EN-PFC2	Sample13	14.2	Cortex	All	V1	EN-PFC	Neural G0	0.976038	0.00208257	0.00070781	0.0163422	0.00029108	0.00448651	5.13197e-05	G1
S19.H5	981707	3662	EN-PFC2	Sample13	14.2	Cortex	All	V1	EN-PFC	Neural G0	0.876278	0.0142595	0.00045271	0.0119062	0.0589925	0.0369899	0.0011211	G1
S19.A6	977880	3283	IPC-nEN3	Sample13	14.2	Cortex	All	V1	IPC-nEN	G1	0.924972	0.000243772	0.000448907	0.00339525	0.000463642	0.0703279	0.00014818	G1
S19.G6	982185	3287	EN-PFC2	Sample13	14.2	Cortex	All	V1	EN-PFC	Neural G0	0.876115	0.0347924	0.0184168	0.0141099	0.0393246	0.008284	0.00895687	G1
S19.A7	979592	2501	nEN-late	Sample13	14.2	Cortex	All	V1	nEN-late	G2/M	0.999618	2.59553e-05	0.000324702	9.61614e-08	8.81706e-06	7.94237e-06	1.40608e-05	G1
S19.B7	977013	3913	tRG	Sample13	14.2	Cortex	All	V1	tRG	G1	0.979772	0.000634192	0.00366938	9.97588e-05	0.0028831	0.0125096	0.000432528	G1
S19.C7	978955	5040	EN-PFC2	Sample13	14.2	Cortex	All	V1	EN-PFC	Neural G0	0.984715	0.000129689	0.000804398	0.00791394	0.000143143	0.00628103	1.29735e-05	G1
S19.D7	975601	2790	EN-V1-1	Sample13	14.2	Cortex	All	V1	EN-V1	Neural G0	0.999995	2.99337e-08	4.962e-06	1.86007e-08	2.58062e-08	4.80141e-08	5.32384e-09	G1
S19.E7	978533	4275	RG-div1	Sample13	14.2	Cortex	All	V1	RG-div	G2/M	0.000254188	0.999743	6.86806e-09	2.23244e-09	2.48152e-06	1.23431e-09	5.29803e-08	G2/M
S19.F7	985021	4871	EN-PFC2	Sample13	14.2	Cortex	All	V1	EN-PFC	Neural G0	0.989507	0.000516761	0.000314238	0.0065378	7.80076e-05	0.00292762	0.000118554	G1
S19.G7	976432	2725	EN-PFC3	Sample13	14.2	Cortex	All	V1	EN-PFC	Neural G0	0.873871	0.0128504	0.00455309	0.0817947	0.00212692	0.0243869	0.000416983	G1
S19.A8	983001	3131	EN-PFC1	Sample13	14.2	Cortex	All	V1	EN-PFC	M/Early G1	0.30673	0.111959	0.00127091	0.0064506	0.569731	0.00256546	0.00129277	Neural G0
S19.B8	985822	2927	EN-PFC1	Sample13	14.2	Cortex	All	V1	EN-PFC	Neural G0	0.272703	0.0448387	0.139626	0.174333	0.00942236	0.350971	0.00810537	Unknown
S19.D8	980094	3152	EN-PFC1	Sample13	14.2	Cortex	All	V1	EN-PFC	Neural G0	0.977249	0.00150464	0.000222346	0.0197869	0.000144417	0.000974645	0.000118378	G1
S19.F8	971986	1963	IN-CTX-MGE1	Sample13	14.2	Cortex	All	V1	IN-CTX-MGE	G1	0.99258	0.00603616	0.000433786	0.000150792	0.000242129	0.000503175	5.45307e-05	G1
S19.G8	978012	1772	IPC-nEN2	Sample13	14.2	Cortex	All	V1	IPC-nEN	Neural G0	0.0380082	0.122711	0.194421	0.266907	0.360265	0.0157702	0.00191605	Unknown
S19.A9	981131	2157	IN-CTX-CGE2	Sample13	14.2	Cortex	All	V1	IN-CTX-CGE	Neural G0	0.929883	0.00676274	0.0283019	0.00204305	0.00078525	0.0259672	0.00625655	G1
S19.B9	979245	2857	EN-PFC2	Sample13	14.2	Cortex	All	V1	EN-PFC	Neural G0	0.892693	0.0377764	0.0367804	0.01484	0.000923846	0.0162218	0.000764369	G1
S19.E9	980810	4080	RG-div1	Sample13	14.2	Cortex	All	V1	RG-div	Neural G0	0.00192512	9.77544e-05	5.54849e-06	0.000122398	8.68998e-06	0.994527	0.00331394	S
S19.H9	978376	3273	EN-V1-2	Sample13	14.2	Cortex	All	V1	EN-V1	Neural G0	0.951661	0.0101356	0.00129481	0.0181651	0.00186988	0.0165967	0.000277004	G1
S19.B10	974417	2606	EN-PFC1	Sample13	14.2	Cortex	All	V1	EN-PFC	Neural G0	0.289611	0.0410648	0.000774061	0.0327578	0.557406	0.0762308	0.00215597	Neural G0
S19.C10	981400	3108	tRG	Sample13	14.2	Cortex	All	V1	tRG	G1	0.999563	6.41364e-07	7.29658e-07	1.70616e-07	0.000223311	0.000208187	4.15035e-06	G1
S19.D10	962731	1670	IN-CTX-MGE2	Sample13	14.2	Cortex	All	V1	IN-CTX-MGE	Neural G0	0.687216	0.0319508	0.00853687	0.000123481	0.0142877	0.256427	0.00145748	G1
S19.E10	982622	4236	EN-PFC2	Sample13	14.2	Cortex	All	V1	EN-PFC	Neural G0	0.92516	0.0149039	0.00186709	0.0495151	0.00158245	0.00668006	0.000291969	G1
S19.F10	983665	2222	IN-CTX-MGE1	Sample13	14.2	Cortex	All	V1	IN-CTX-MGE	Neural G0	0.0379754	0.00112376	0.000388907	0.000160351	0.907278	0.0527869	0.000286739	Neural G0
S19.G10	981322	3784	EN-PFC2	Sample13	14.2	Cortex	All	V1	EN-PFC	G1/other	0.997528	0.000132513	0.000444448	0.00152397	4.28257e-06	0.000360502	5.86852e-06	G1
S19.A11	967499	1750	none	Sample13	14.2	Cortex	All	V1	none	G1	0.00144074	0.000560744	6.45584e-05	6.47343e-06	0.992879	0.00173608	0.00331213	Neural G0
S19.D11	978337	3410	tRG	Sample13	14.2	Cortex	All	V1	tRG	G1	0.14687	0.00226793	0.001577	0.000215738	0.282497	0.566257	0.000314878	S
S19.H11	975543	1718	IN-CTX-CGE1	Sample13	14.2	Cortex	All	V1	IN-CTX-CGE	Late G1	0.984685	0.000541966	0.013623	0.000102884	0.000896042	8.01426e-05	7.12611e-05	G1
S19.B12	987649	1728	nEN-late	Sample13	14.2	Cortex	All	V1	nEN-late	Neural G0	0.0654566	0.188716	0.00051034	0.0121941	0.712376	0.0157342	0.00501215	Neural G0
S19.C12	977250	2450	nEN-late	Sample13	14.2	Cortex	All	V1	nEN-late	Neural G0	0.933878	0.00414439	0.00192799	3.97455e-05	0.0579766	0.00166056	0.000372617	G1
S19.D12	981600	3772	EN-PFC2	Sample13	14.2	Cortex	All	V1	EN-PFC	Neural G0	0.992198	0.000350661	0.00132951	0.00468475	0.000101559	0.0013109	2.4077e-05	G1
S19.E12	973739	2804	EN-PFC2	Sample13	14.2	Cortex	All	V1	EN-PFC	Neural G0	0.0611046	0.269441	0.0727495	0.0606	0.490296	0.0455902	0.000218276	Unknown
S19.G12	971263	1794	IN-STR	Sample13	14.2	GE	0	MGE	IN-STR	G1	0.937707	0.000333575	0.00635305	0.024017	7.54541e-05	0.0314089	0.000105527	G1
S19.H12	979988	3073	MGE-RG1	Sample13	14.2	GE	0	MGE	MGE-RG	Neural G0	0.132999	0.0343953	0.0912622	0.00381284	0.288797	0.442642	0.00609177	Unknown
S20.C1	981585	1190	IPC-div2	Sample13	14.2	GE	0	MGE	IPC-div	G1	0.88786	0.0293943	0.081204	6.00813e-06	0.000418169	0.000514366	0.000602827	G1
S20.D1	975986	1381	nEN-early2	Sample13	14.2	GE	0	MGE	nEN-early	Neural G0	0.00623405	0.00748885	0.00193533	0.98394	0.000236908	0.000146656	1.83621e-05	M/Early G1
S20.E1	983037	1570	EN-PFC2	Sample13	14.2	GE	0	MGE	EN-PFC	G1	0.307206	0.108653	0.277728	0.00260954	0.167226	0.134692	0.00188604	Unknown
S20.G1	972045	1823	MGE-IPC3	Sample13	14.2	GE	0	MGE	MGE-IPC	M/Early G1	3.47188e-05	0.000307402	0.000556798	0.00343275	8.74659e-06	0.379343	0.616316	S/G2
S20.H1	981599	1441	IPC-nEN2	Sample13	14.2	GE	0	MGE	IPC-nEN	Neural G0	0.213088	0.0728184	0.0121535	0.00492621	0.183588	0.511624	0.00180128	S
S20.B2	977565	2781	MGE-RG2	Sample13	14.2	GE	0	MGE	MGE-RG	S/G2	0.000607102	0.997116	1.43871e-06	8.2443e-11	1.49007e-07	8.82038e-07	0.00227425	G2/M
S20.G2	974321	2430	MGE-IPC1	Sample13	14.2	GE	0	MGE	MGE-IPC	G2/M	1.56135e-15	1	1.77803e-18	2.86882e-17	3.93476e-16	2.91231e-22	5.15355e-15	G2/M
S20.H2	962403	1152	nIN2	Sample13	14.2	GE	0	MGE	nIN	G1	0.998798	2.90973e-06	8.95321e-05	3.77491e-07	0.000958291	0.000150873	2.28939e-07	G1
S20.A3	964339	1643	IN-STR	Sample13	14.2	GE	0	MGE	IN-STR	Neural G0	0.0283917	0.00164702	0.014699	0.000172218	0.0380433	0.546999	0.370047	S
S20.D3	975064	2405	MGE-RG2	Sample13	14.2	GE	0	MGE	MGE-RG	Neural G0	0.047632	0.000933513	0.00434571	3.83157e-05	0.0138263	0.906663	0.0265608	S
S20.E3	976996	2320	MGE-RG1	Sample13	14.2	GE	0	MGE	MGE-RG	Neural G0	0.00401384	0.00136854	1.81477e-05	1.23646e-05	0.994105	0.000401098	8.14145e-05	Neural G0
S20.H3	975189	1897	nIN1	Sample13	14.2	GE	0	MGE	nIN	Neural G0	0.883756	0.0104466	0.00256143	0.0130199	0.068365	0.0194687	0.00238208	G1
S20.A4	972651	3053	MGE-div	Sample13	14.2	GE	0	MGE	MGE-div	M/Early G1	7.2607e-07	0.890713	2.43898e-07	1.50521e-07	7.3558e-06	3.0067e-07	0.109278	G2/M
S20.B4	971120	1162	none	Sample13	14.2	GE	0	MGE	none	G1	0.987095	0.00353207	0.000717242	0.000268526	0.000347279	0.00651768	0.00152205	G1
S20.C4	973696	1360	nIN2	Sample13	14.2	GE	0	MGE	nIN	G1	0.933442	0.0120033	0.00126551	0.00646449	0.00403008	0.0427064	8.83583e-05	G1
S20.D4	971753	1527	nIN2	Sample13	14.2	GE	0	MGE	nIN	M/Early G1	0.95111	0.0381561	0.000600865	0.00200562	0.00404503	0.00327661	0.000805612	G1
S20.E4	964584	1747	nIN2	Sample13	14.2	GE	0	MGE	nIN	Neural G0	0.413707	0.00863074	0.296095	0.0494945	0.0110383	0.219464	0.00157045	Unknown
S20.F4	972674	1762	nIN2	Sample13	14.2	GE	0	MGE	nIN	Neural G0	0.534498	0.0126018	0.0305331	0.00233617	0.274053	0.143727	0.00225132	G1
S20.A5	948385	1015	nIN2	Sample13	14.2	GE	0	MGE	nIN	Neural G0	0.995996	5.05456e-05	0.00132047	1.91163e-05	0.00181255	0.000714075	8.77092e-05	G1
S20.B5	978230	1590	IN-STR	Sample13	14.2	GE	0	MGE	IN-STR	Neural G0	0.309211	0.00122434	0.002209	0.682744	0.000411913	0.00413281	6.66701e-05	M/Early G1
S20.E5	973594	1512	nIN2	Sample13	14.2	GE	0	MGE	nIN	Neural G0	0.410229	0.0345777	0.0129248	0.0531756	0.000590649	0.487512	0.000990438	Unknown
S20.G5	971090	1384	nIN2	Sample13	14.2	GE	0	MGE	nIN	G1	0.867112	0.00432945	0.0166503	0.081013	0.00096531	0.026269	0.00366122	G1
S20.A6	980050	2977	MGE-RG2	Sample13	14.2	GE	0	MGE	MGE-RG	Neural G0	1.89126e-05	3.00341e-08	3.11574e-06	5.32256e-08	7.05442e-07	0.999885	9.24968e-05	S
S20.B6	971409	1514	nIN4	Sample13	14.2	GE	0	MGE	nIN	G1	0.999842	3.46725e-06	0.00010679	5.77634e-07	3.84384e-05	8.55193e-06	5.38648e-07	G1
S20.D6	963817	1510	nIN2	Sample13	14.2	GE	0	MGE	nIN	G1	0.999779	0.000191157	1.59479e-05	1.48148e-06	1.44673e-06	6.48926e-06	4.66577e-06	G1
S20.E6	976667	3520	MGE-div	Sample13	14.2	GE	0	MGE	MGE-div	G2/M	6.05541e-05	0.997801	2.85221e-06	5.42011e-06	4.7382e-05	0.000460509	0.00162234	G2/M
S20.F6	970122	2000	nIN2	Sample13	14.2	GE	0	MGE	nIN	G2/M	8.52647e-05	0.00215853	0.00458294	0.000727121	0.00837573	0.979142	0.0049285	S
S20.G6	978136	2788	MGE-IPC1	Sample13	14.2	GE	0	MGE	MGE-IPC	G2/M	1.13714e-16	1	1.57917e-24	7.11914e-23	9.19434e-18	2.76516e-28	3.20876e-20	G2/M
S20.F7	961474	1364	nIN2	Sample13	14.2	GE	0	MGE	nIN	G1	0.99986	2.41475e-05	7.19405e-06	1.08769e-06	3.77721e-05	6.81972e-05	1.99352e-06	G1
S20.A8	975087	3747	MGE-RG2	Sample13	14.2	GE	0	MGE	MGE-RG	S/G2	6.3743e-05	0.998867	8.36743e-06	1.20772e-05	0.000249284	2.16969e-05	0.000778056	G2/M
S20.C8	974563	1474	IN-CTX-CGE1	Sample13	14.2	Cortex	All	PFC	IN-CTX-CGE	Neural G0	0.00424688	0.00442256	0.00354068	0.0192886	0.863263	0.101278	0.00396063	Neural G0
S20.F8	983422	3378	EN-PFC2	Sample13	14.2	Cortex	All	PFC	EN-PFC	Neural G0	0.787909	0.0410872	0.00254805	0.00391136	0.00163136	0.162528	0.000384803	G1
S20.H8	967026	2031	nEN-late	Sample13	14.2	Cortex	All	PFC	nEN-late	G1	0.992918	0.000302156	0.00363718	0.000201132	7.0738e-05	0.00283991	3.03692e-05	G1
S20.A9	968118	2154	IPC-nEN2	Sample13	14.2	Cortex	All	PFC	IPC-nEN	Neural G0	0.631444	0.0767467	0.137743	0.00122979	0.140762	0.0100415	0.00203263	G1
S20.E9	982986	2854	EN-PFC2	Sample13	14.2	Cortex	All	PFC	EN-PFC	Neural G0	0.997134	0.000220222	0.00174872	0.000136099	0.000231586	0.000511508	1.73874e-05	G1
S20.G9	972232	1736	IPC-nEN2	Sample13	14.2	Cortex	All	PFC	IPC-nEN	Neural G0	0.458782	0.0129378	0.000192742	4.5773e-05	0.527326	0.00057381	0.000141191	Neural G0
S20.A10	979058	3849	EN-PFC2	Sample13	14.2	Cortex	All	PFC	EN-PFC	Neural G0	0.494025	0.0766977	0.0153895	0.0528978	0.103505	0.232989	0.0244962	Unknown
S20.B10	981637	2366	EN-PFC3	Sample13	14.2	Cortex	All	PFC	EN-PFC	Neural G0	0.838565	0.0458847	0.00144227	0.0030931	0.0605718	0.0469463	0.0034972	G1
S20.C10	976170	2452	nEN-early2	Sample13	14.2	Cortex	All	PFC	nEN-early	Neural G0	0.102603	0.00285302	0.00855168	0.00752907	0.00790129	0.868948	0.00161312	S
S20.D10	984104	1637	IN-CTX-CGE2	Sample13	14.2	Cortex	All	PFC	IN-CTX-CGE	Neural G0	0.694107	0.00641937	0.273084	0.0166409	0.000348831	0.00843133	0.000969495	G1
S20.F10	977269	2160	IN-CTX-MGE1	Sample13	14.2	Cortex	All	PFC	IN-CTX-MGE	Neural G0	0.28755	0.00173424	0.700824	0.00476089	0.000138397	0.00320915	0.00178394	Late G1
S20.G10	983710	2844	vRG	Sample13	14.2	Cortex	All	PFC	vRG	Neural G0	0.0212966	0.0198441	0.00244445	0.00106	0.923468	0.0152645	0.0166219	Neural G0
S20.H10	978484	1835	IPC-nEN2	Sample13	14.2	Cortex	All	PFC	IPC-nEN	G1	0.999886	9.64734e-06	1.32605e-05	7.49637e-06	1.76888e-06	8.14982e-05	3.0828e-07	G1
S20.C11	978877	2144	EN-PFC3	Sample13	14.2	Cortex	All	PFC	EN-PFC	Neural G0	0.141167	0.10658	0.0321738	0.224668	0.0288742	0.20127	0.265267	Unknown
S20.E11	979230	3704	EN-PFC2	Sample13	14.2	Cortex	All	PFC	EN-PFC	Neural G0	0.122819	0.0198601	0.0180922	0.791436	0.00753357	0.0397343	0.000524201	M/Early G1
S20.F11	974579	3274	Mural	Sample13	14.2	Cortex	All	PFC	Mural	G1	0.862211	0.00244168	0.00551676	0.000385026	0.0930784	0.034439	0.00192825	G1
S20.G11	975139	3484	RG-div2	Sample13	14.2	Cortex	All	PFC	RG-div	Neural G0	0.275954	0.00138654	0.00733468	0.00701246	0.0066023	0.691829	0.00988164	S
S20.H11	980926	2176	nEN-early2	Sample13	14.2	Cortex	All	PFC	nEN-early	Neural G0	0.999951	2.88455e-05	2.13746e-06	3.10305e-06	8.46659e-06	6.72754e-06	1.44402e-07	G1
S20.A12	975911	2013	IPC-nEN2	Sample13	14.2	Cortex	All	PFC	IPC-nEN	Neural G0	0.999918	9.52773e-07	2.21482e-07	4.47649e-05	1.74827e-05	1.78632e-05	1.0417e-07	G1
S20.C12	973302	3248	IPC-div2	Sample13	14.2	Cortex	All	PFC	IPC-div	G2/M	0.956883	0.000392086	0.000267998	0.000627998	0.000874657	0.0369312	0.00402272	G1
S20.D12	969409	2128	nEN-early2	Sample13	14.2	Cortex	All	PFC	nEN-early	G1	0.272223	0.0343358	0.000847896	0.000648639	0.669052	0.0151784	0.00771405	Neural G0
S20.E12	971470	2286	IN-CTX-CGE1	Sample13	14.2	Cortex	All	PFC	IN-CTX-CGE	Neural G0	0.696397	0.0129135	0.0153214	0.00173183	0.0130337	0.259363	0.00123952	G1
S21.A1	980361	1559	tRG	Sample13	14.2	Cortex	All	PFC	tRG	Neural G0	0.999999	1.57048e-07	2.93007e-07	4.37527e-09	3.51706e-08	7.30986e-07	1.13308e-09	G1
S21.C1	971085	2028	nEN-early2	Sample13	14.2	Cortex	All	PFC	nEN-early	Neural G0	0.997408	0.00121622	0.000314884	0.000104641	0.000186247	0.000767667	2.22899e-06	G1
S21.D1	984563	3376	EN-PFC2	Sample13	14.2	Cortex	All	PFC	EN-PFC	Neural G0	0.996197	0.000596939	0.000298067	0.000127904	0.000283616	0.0024562	4.02066e-05	G1
S21.E1	983709	2151	nEN-late	Sample13	14.2	Cortex	All	PFC	nEN-late	Neural G0	0.0931159	0.0205419	0.00304372	0.00158193	0.771227	0.11026	0.000228839	Neural G0
S21.F1	968761	1568	IPC-nEN2	Sample13	14.2	Cortex	All	PFC	IPC-nEN	G1	0.981391	0.00341488	0.0147587	3.86032e-05	0.000102128	0.000232276	6.28331e-05	G1
S21.H1	983610	3178	EN-PFC2	Sample13	14.2	Cortex	All	PFC	EN-PFC	Neural G0	0.870666	0.0284987	0.00208962	0.00970104	0.00344497	0.0830963	0.00250285	G1
S21.A2	971591	3564	nEN-early2	Sample13	14.2	Cortex	All	PFC	nEN-early	Neural G0	0.938785	0.0109128	0.000505275	0.0336083	0.000435105	0.015719	3.41733e-05	G1
S21.B2	981691	2250	nEN-early2	Sample13	14.2	Cortex	All	PFC	nEN-early	Neural G0	0.909557	0.00229736	0.00172592	0.00480162	0.00828242	0.0731142	0.000221724	G1
S21.C2	972572	1596	EN-PFC3	Sample13	14.2	Cortex	All	PFC	EN-PFC	Neural G0	0.384147	0.119206	0.0675722	0.000245553	0.337889	0.0485143	0.0424259	Unknown
S21.G2	973406	3198	oRG	Sample13	14.2	Cortex	All	PFC	oRG	Neural G0	0.000132137	0.000132751	5.51002e-07	2.21374e-07	0.999668	5.29266e-05	1.32813e-05	Neural G0
S21.A3	975779	3765	EN-PFC2	Sample13	14.2	Cortex	All	PFC	EN-PFC	Neural G0	0.973517	0.000676279	0.00350841	0.00381663	0.000133663	0.0180805	0.00026794	G1
S21.C3	983495	1754	nEN-late	Sample13	14.2	Cortex	All	PFC	nEN-late	Neural G0	0.990974	0.0008457	0.000652679	0.000571423	0.000167374	0.00677452	1.38819e-05	G1
S21.E3	980581	3389	vRG	Sample13	14.2	Cortex	All	PFC	vRG	Neural G0	0.536571	0.00876114	0.00436313	0.00133558	0.442704	0.00455378	0.00171167	G1
S21.F3	980966	2530	nEN-early2	Sample13	14.2	Cortex	All	PFC	nEN-early	Neural G0	0.98235	1.39924e-05	8.5149e-05	5.66592e-05	0.00434578	0.01314	8.20061e-06	G1
S21.H3	977984	1623	IPC-nEN2	Sample13	14.2	Cortex	All	PFC	IPC-nEN	G2/M	0.999971	2.79712e-06	1.70985e-05	3.54412e-08	4.81638e-06	3.70058e-06	3.39909e-07	G1
S21.A4	977046	3068	EN-PFC2	Sample13	14.2	Cortex	All	PFC	EN-PFC	Neural G0	0.6081	0.00393142	0.0540314	0.0174726	0.000467078	0.306142	0.00985469	G1
S21.B4	965026	1355	nEN-late	Sample13	14.2	Cortex	All	M1	nEN-late	M/Early G1	0.95231	0.00279116	0.00246192	0.0171894	0.00224798	0.0229398	5.98337e-05	G1
S21.E4	969932	1830	nEN-late	Sample13	14.2	Cortex	All	M1	nEN-late	G1	0.977549	0.00255754	0.000682257	0.00945191	0.000543296	0.00911712	9.84394e-05	G1
S21.H4	982404	2811	EN-PFC1	Sample13	14.2	Cortex	All	M1	EN-PFC	Neural G0	0.994404	0.00118859	0.000180481	0.00245394	0.00141593	0.000285928	7.08928e-05	G1
S21.A5	982685	3114	IPC-nEN3	Sample13	14.2	Cortex	All	M1	IPC-nEN	G1	0.994638	0.000339592	6.34234e-05	0.00021076	0.000168648	0.00452302	5.63766e-05	G1
S21.B5	965699	1597	nEN-late	Sample13	14.2	Cortex	All	M1	nEN-late	Neural G0	0.00752679	0.00122268	0.00841385	0.000103779	0.567451	0.343156	0.0721263	Neural G0
S21.E5	983433	2844	tRG	Sample13	14.2	Cortex	All	M1	tRG	G1	0.0693053	0.239123	0.00319557	0.0650846	0.393456	0.223427	0.00640813	Unknown
S21.F5	979500	4081	EN-PFC2	Sample13	14.2	Cortex	All	M1	EN-PFC	Neural G0	0.994897	2.68178e-05	0.00140528	4.09267e-05	0.000119091	0.00350328	8.11125e-06	G1
S21.G5	982546	4965	EN-PFC2	Sample13	14.2	Cortex	All	M1	EN-PFC	Neural G0	0.999764	2.41156e-06	1.24948e-06	0.000231319	1.33297e-06	4.45418e-10	2.11859e-10	G1
S21.B6	982896	1856	IPC-nEN2	Sample13	14.2	Cortex	All	M1	IPC-nEN	Neural G0	0.041522	0.00282767	0.00394437	0.949985	0.000138658	0.00151067	7.18036e-05	M/Early G1
S21.D6	981181	3139	oRG	Sample13	14.2	Cortex	All	M1	oRG	Neural G0	2.08628e-05	0.0002116	4.85086e-07	7.08566e-07	0.999726	1.01449e-05	3.03186e-05	Neural G0
S21.F6	977789	2893	vRG	Sample13	14.2	Cortex	All	M1	vRG	Neural G0	1.20756e-05	3.52815e-05	2.50614e-07	3.91202e-08	0.999723	0.000191915	3.75711e-05	Neural G0
S21.G6	983743	3009	tRG	Sample13	14.2	Cortex	All	M1	tRG	G1	0.996465	0.000160726	0.0011641	5.78241e-05	0.0005219	0.00160223	2.8098e-05	G1
S21.C7	983879	2268	nEN-early2	Sample13	14.2	Cortex	All	M1	nEN-early	G1	0.999735	2.02066e-05	1.83077e-05	4.13678e-05	2.94711e-06	0.000176473	5.17467e-06	G1
S21.D7	971941	1763	IPC-nEN2	Sample13	14.2	Cortex	All	M1	IPC-nEN	G2/M	0.208409	0.000796197	0.00247905	0.00812861	0.00713091	0.773017	3.89445e-05	S
S21.A8	975286	1626	IN-CTX-MGE1	Sample13	14.2	Cortex	All	M1	IN-CTX-MGE	G2/M	0.416422	0.0408899	0.022501	0.00513322	0.000188347	0.513931	0.000934817	S
S21.C8	963613	2199	nEN-early2	Sample13	14.2	Cortex	All	M1	nEN-early	Neural G0	0.998116	8.34382e-05	0.000766586	0.000121947	1.45025e-05	0.000890298	7.54147e-06	G1
S21.D8	969347	2095	nEN-early2	Sample13	14.2	Cortex	All	M1	nEN-early	Neural G0	0.716008	0.142741	0.0887824	0.0212961	0.0247712	0.00148576	0.00491523	G1
S21.F8	971923	1769	IPC-nEN2	Sample13	14.2	Cortex	All	M1	IPC-nEN	G2/M	0.74458	0.00431649	0.171492	0.00233049	0.0466891	0.0299559	0.000636105	G1
S21.H8	973196	1923	IN-CTX-CGE2	Sample13	14.2	Cortex	All	M1	IN-CTX-CGE	Neural G0	0.960374	0.000674334	0.000486949	0.000232548	0.0280698	0.0096984	0.000464443	G1
S21.A9	973272	2092	IPC-nEN2	Sample13	14.2	Cortex	All	M1	IPC-nEN	G2/M	0.547465	0.198476	0.0195622	0.138949	0.0010615	0.0764979	0.0179895	G1
S21.B9	975782	2599	nEN-early2	Sample13	14.2	Cortex	All	M1	nEN-early	Neural G0	0.52563	5.78548e-05	0.000453587	7.63293e-06	0.00023094	0.473398	0.000221464	G1
S21.H9	978779	2057	nEN-late	Sample13	14.2	Cortex	All	M1	nEN-late	G1	0.999951	9.01221e-07	3.29842e-06	1.71694e-05	3.26264e-08	2.73319e-05	8.07322e-08	G1
S21.A10	978139	3162	tRG	Sample13	14.2	Cortex	All	M1	tRG	G1	0.974846	0.000646495	0.0207507	0.000169591	0.000754208	0.00263729	0.000196165	G1
S21.B10	970887	1965	IPC-nEN2	Sample13	14.2	Cortex	All	M1	IPC-nEN	G2/M	0.869642	0.076714	0.00513562	0.0458168	0.00225558	0.000180218	0.000255506	G1
S21.G10	980716	2698	MGE-IPC1	Sample13	14.2	Cortex	All	M1	MGE-IPC	G2/M	1.53838e-08	1	4.96843e-13	4.81825e-11	1.944e-12	5.16631e-16	4.55771e-12	G2/M
S22.B7	982767	3703	RG-div2	Sample14	13.3	Cortex	All	M1	RG-div	Neural G0	0.977376	0.000177511	0.0144144	0.000214311	0.0017819	0.00602043	1.52881e-05	G1
S22.G7	983408	2511	RG-div2	Sample14	13.3	Cortex	All	M1	RG-div	G1	0.35196	0.147526	0.357139	0.0114617	0.0850788	0.0448602	0.00197449	Unknown
S22.F8	975766	1684	IN-CTX-CGE2	Sample14	13.3	Cortex	All	M1	IN-CTX-CGE	Neural G0	0.0739281	0.880704	5.85297e-05	0.039516	0.000593861	0.0011811	0.00401888	G2/M
S22.G8	984376	3783	EN-PFC1	Sample14	13.3	Cortex	All	M1	EN-PFC	Neural G0	0.873928	0.0133976	0.00361019	0.0260815	0.0642295	0.0177922	0.000961118	G1
S22.C9	978790	2976	vRG	Sample14	13.3	Cortex	All	M1	vRG	Neural G0	0.448086	0.0299754	0.00412528	0.00546012	0.108787	0.396141	0.00742512	Unknown
S22.F9	979005	2795	nEN-early2	Sample14	13.3	Cortex	All	M1	nEN-early	G1	0.991279	0.00101793	0.000177085	0.00465685	0.000459042	0.00231841	9.13182e-05	G1
S22.G9	959825	2758	nEN-early2	Sample14	13.3	Cortex	All	M1	nEN-early	Neural G0	0.998789	5.11019e-05	0.000753298	0.000168316	9.66799e-05	0.000138411	3.21565e-06	G1
S22.C10	975576	2711	EN-V1-2	Sample11	19	Cortex	CP	PFC	EN-V1	G1	0.0377666	0.383243	0.00227833	0.13083	0.411781	0.0245113	0.00958961	Unknown
S22.D10	979374	2811	EN-V1-2	Sample11	19	Cortex	CP	PFC	EN-V1	Neural G0	0.233204	0.0195428	0.013705	0.134869	0.011878	0.585029	0.00177235	S
S22.E10	967368	1694	IN-CTX-CGE2	Sample11	19	Cortex	CP	PFC	IN-CTX-CGE	Neural G0	0.991842	0.00154166	0.00586097	0.000114305	0.000158401	0.000226835	0.000255818	G1
S22.A11	979696	3204	EN-PFC3	Sample11	19	Cortex	CP	PFC	EN-PFC	G1	0.990401	0.000783504	0.000960354	0.00377951	0.000808253	0.0032361	3.14946e-05	G1
S22.B11	980559	2388	EN-V1-2	Sample11	19	Cortex	CP	PFC	EN-V1	Neural G0	0.405931	0.0735741	0.00970212	0.489835	0.00128027	0.0193409	0.000337047	Unknown
S22.D11	971297	2562	nEN-early2	Sample11	19	Cortex	CP	PFC	nEN-early	Neural G0	0.161476	0.0116625	0.000503444	0.000262009	0.822689	0.00329043	0.000116711	Neural G0
S22.E11	966315	1632	IN-CTX-CGE2	Sample11	19	Cortex	CP	PFC	IN-CTX-CGE	M/Early G1	0.825899	0.00856621	0.109751	0.000505095	0.00309962	0.0313641	0.0208147	G1
S22.F11	982106	4675	OPC	Sample11	19	Cortex	CP	PFC	OPC	G2/M	0.00530587	0.908866	0.000816585	7.64997e-06	0.0610695	0.00140673	0.0225275	G2/M
S22.H11	970833	3974	EN-V1-2	Sample11	19	Cortex	CP	PFC	EN-V1	G1	0.956704	0.00286329	0.000159602	0.0282992	9.34308e-05	0.0117404	0.000140501	G1
S22.A12	980570	4475	EN-PFC2	Sample11	19	Cortex	CP	PFC	EN-PFC	Neural G0	0.877439	0.0499609	0.0221393	0.0315222	0.000595337	0.0169377	0.0014054	G1
S22.B12	973292	1676	IN-CTX-CGE1	Sample11	19	Cortex	CP	PFC	IN-CTX-CGE	Neural G0	0.996442	8.40802e-06	1.2083e-05	4.21896e-07	0.000704939	0.00282462	7.76407e-06	G1
S22.F12	977042	3658	EN-PFC2	Sample11	19	Cortex	CP	PFC	EN-PFC	Neural G0	0.985219	0.00166592	0.000899929	0.00109588	0.00104351	0.0100154	5.99478e-05	G1
S22.G12	988942	2150	EN-V1-1	Sample11	19	Cortex	CP	PFC	EN-V1	Neural G0	0.929652	0.00084548	0.00407854	0.000723437	0.0604903	0.00395868	0.000251781	G1
S23.A1	979738	3229	nEN-early1	Sample14	13.3	Cortex	All	V1	nEN-early	Neural G0	0.974299	0.00125901	0.003387	0.0190583	8.68873e-05	0.00183114	7.85547e-05	G1
S23.B1	974337	1939	vRG	Sample14	13.3	Cortex	All	V1	vRG	G1	0.560579	0.00219663	0.000344336	0.436412	7.55965e-07	0.000462939	3.79739e-06	G1
S23.D1	980116	3912	RG-div2	Sample14	13.3	Cortex	All	V1	RG-div	Neural G0	0.000781715	7.36583e-05	9.17826e-06	8.35944e-05	0.00198616	0.967784	0.0292813	S
S23.F1	978789	3425	RG-div2	Sample14	13.3	Cortex	All	V1	RG-div	G1	0.00240838	0.00902658	0.00062953	2.43044e-05	0.033301	0.777215	0.177395	S
S23.G1	977041	3232	EN-PFC1	Sample14	13.3	Cortex	All	V1	EN-PFC	Neural G0	0.992017	0.00283615	0.000287631	0.00356795	0.00120473	8.37898e-05	2.90988e-06	G1
S23.A2	974017	3099	nEN-early1	Sample14	13.3	Cortex	All	V1	nEN-early	G2/M	0.960676	0.00136761	0.00229863	0.0110973	0.00188963	0.0223544	0.000316751	G1
S23.C2	975668	3885	RG-div1	Sample14	13.3	Cortex	All	V1	RG-div	G2/M	1.85829e-05	0.999981	1.21808e-08	4.12246e-10	2.78675e-07	6.41372e-11	3.28765e-08	G2/M
S23.D2	974833	3723	EN-V1-1	Sample14	13.3	Cortex	All	V1	EN-V1	Neural G0	0.998922	0.000225501	0.000280043	9.83112e-05	0.000135034	0.000291144	4.7529e-05	G1
S23.E2	976311	2481	vRG	Sample14	13.3	Cortex	All	V1	vRG	Neural G0	0.549223	0.0941819	0.00118838	0.000860621	0.349587	0.00149839	0.00346083	G1
S23.F2	975390	3307	EN-V1-1	Sample14	13.3	Cortex	All	V1	EN-V1	Neural G0	0.993914	0.00115813	0.000204201	0.000253541	0.00420817	0.000227306	3.48222e-05	G1
S23.G2	979378	3374	EN-V1-1	Sample14	13.3	Cortex	All	V1	EN-V1	Neural G0	0.994395	0.000463735	0.000464721	0.00201669	0.000255774	0.00239188	1.16219e-05	G1
S23.H2	970034	1929	EN-V1-1	Sample14	13.3	Cortex	All	V1	EN-V1	Neural G0	0.999976	1.37762e-05	8.34222e-06	7.94178e-11	1.30115e-06	8.78841e-08	1.80894e-09	G1
S23.B3	975942	2898	EN-V1-1	Sample14	13.3	Cortex	All	V1	EN-V1	Neural G0	0.992891	5.8329e-05	0.000339337	0.000187718	0.000344404	0.00616955	9.17677e-06	G1
S23.F3	969250	3162	EN-V1-1	Sample14	13.3	Cortex	All	V1	EN-V1	Neural G0	0.812375	0.000136259	2.92552e-05	1.17544e-05	0.183422	0.0040095	1.69559e-05	G1
S23.H3	970437	2955	EN-V1-1	Sample14	13.3	Cortex	All	V1	EN-V1	M/Early G1	0.999769	1.42692e-07	0.00020633	1.60261e-05	6.09715e-08	8.42471e-06	3.21657e-08	G1
S23.A4	980589	3918	EN-V1-1	Sample14	13.3	Cortex	All	V1	EN-V1	Neural G0	0.820338	0.00708956	0.00101088	0.16102	0.00617703	0.00426202	0.000103101	G1
S23.B4	973745	3111	RG-div2	Sample14	13.3	Cortex	All	V1	RG-div	Neural G0	0.000535837	0.000381312	0.0078806	0.000125429	0.0025412	0.987912	0.000623465	S
S23.C4	980513	3911	EN-V1-1	Sample14	13.3	Cortex	All	V1	EN-V1	Neural G0	0.938431	0.000179616	0.00880699	0.000167199	0.000285947	0.0520719	5.77485e-05	G1
S23.D4	975524	4410	RG-div1	Sample14	13.3	Cortex	All	V1	RG-div	G2/M	3.19574e-07	1	8.29802e-12	2.18115e-12	1.03021e-08	1.31529e-13	9.09444e-10	G2/M
S23.E4	978973	4011	RG-div2	Sample14	13.3	Cortex	All	V1	RG-div	Neural G0	0.988851	6.23996e-06	0.00951526	1.46437e-10	1.74313e-08	0.000100913	0.00152605	G1
S23.H4	978060	3924	RG-div2	Sample14	13.3	Cortex	All	V1	RG-div	Neural G0	0.00112963	0.000352629	0.000652329	6.20908e-06	0.0229671	0.971722	0.00317065	S
S23.A5	975769	3120	RG-div2	Sample14	13.3	Cortex	All	V1	RG-div	G2/M	0.989398	6.09352e-05	0.0101051	6.83963e-06	0.000237185	0.000180332	1.12219e-05	G1
S23.B5	975254	3073	IPC-div2	Sample14	13.3	Cortex	All	V1	IPC-div	G1	0.000115954	1.09614e-05	0.000168761	6.82364e-05	5.65735e-05	0.999061	0.000518299	S
S23.E5	969736	3034	nEN-early1	Sample14	13.3	Cortex	All	V1	nEN-early	Neural G0	0.853333	0.0071065	0.0063299	0.123819	0.00426059	0.00511451	3.59447e-05	G1
S23.F5	977041	4449	RG-div1	Sample14	13.3	Cortex	All	V1	RG-div	G2/M	0.444346	0.554107	0.000322595	0.000194067	0.000772077	9.98346e-05	0.000158056	G2/M
S23.G5	976628	2796	EN-PFC1	Sample14	13.3	Cortex	All	V1	EN-PFC	M/Early G1	0.807395	0.00427595	0.00151695	0.0318601	0.00476778	0.129042	0.0211421	G1
S23.H5	981308	3574	EN-PFC1	Sample14	13.3	Cortex	All	V1	EN-PFC	Neural G0	0.0366172	0.00018748	0.00036772	0.00214366	0.000300417	0.960328	5.5783e-05	S
S23.B6	978779	3745	RG-div1	Sample14	13.3	Cortex	All	V1	RG-div	G2/M	1.72662e-07	1	2.90913e-12	4.13716e-12	1.0981e-07	1.11815e-13	7.69237e-09	G2/M
S23.D6	964890	2691	nEN-early2	Sample14	13.3	Cortex	All	V1	nEN-early	G1	0.96282	0.00135425	0.00396735	0.0256828	0.000958712	0.00470642	0.00051024	G1
S23.F6	977771	3255	EN-V1-1	Sample14	13.3	Cortex	All	V1	EN-V1	Neural G0	0.725444	0.005014	0.144173	0.0147966	0.000655744	0.108543	0.00137347	G1
S23.G6	971669	2955	EN-V1-1	Sample14	13.3	Cortex	All	V1	EN-V1	G2/M	0.979655	0.00126213	0.0118207	0.000345634	0.000847206	0.00599207	7.69887e-05	G1
S23.H6	982178	3275	EN-V1-1	Sample14	13.3	Cortex	All	V1	EN-V1	Neural G0	0.985394	6.18321e-05	4.7313e-05	0.000595016	0.000112876	0.0137722	1.73176e-05	G1
S23.A7	982099	2025	EN-V1-1	Sample14	13.3	Cortex	All	V1	EN-V1	Neural G0	0.999894	3.24893e-06	1.30047e-05	2.25734e-07	8.48549e-05	4.61171e-06	9.89267e-09	G1
S23.B7	982992	3559	EN-V1-1	Sample14	13.3	Cortex	All	V1	EN-V1	Neural G0	0.999584	0.000216104	0.000123312	2.63799e-05	1.00503e-05	3.76113e-05	2.75012e-06	G1
S23.C7	979154	3859	RG-div2	Sample14	13.3	Cortex	All	V1	RG-div	G1	0.889219	6.32034e-06	3.64053e-05	0.000534857	7.33379e-06	0.110131	6.46352e-05	G1
S23.D7	975482	2850	EN-V1-1	Sample14	13.3	Cortex	All	V1	EN-V1	Neural G0	0.999947	2.46949e-06	5.78304e-06	2.85559e-05	2.57764e-07	1.60867e-05	1.32875e-07	G1
S23.E7	975760	3749	EN-V1-1	Sample14	13.3	Cortex	All	V1	EN-V1	Neural G0	0.992611	0.00112984	4.50386e-05	0.00525221	0.000237984	0.000692545	3.1571e-05	G1
S23.F7	956585	2037	tRG	Sample14	13.3	Cortex	All	V1	tRG	G1	0.0619801	0.00525068	0.00152706	0.0121779	0.00534397	0.862187	0.0515331	S
S23.A8	979793	3397	EN-V1-1	Sample14	13.3	Cortex	All	V1	EN-V1	Neural G0	0.949304	0.00198838	0.000305532	0.00758213	0.00137671	0.0393437	9.97957e-05	G1
S23.B8	979277	3285	EN-V1-1	Sample14	13.3	Cortex	All	V1	EN-V1	Neural G0	0.988545	0.000655134	0.00109003	0.00164663	0.00226247	0.00546184	0.000339111	G1
S23.D8	973620	3258	EN-V1-1	Sample14	13.3	Cortex	All	V1	EN-V1	Neural G0	0.842426	0.00784384	0.00491931	0.000451242	0.0943739	0.0382996	0.0116857	G1
S23.E8	974464	3424	EN-V1-1	Sample14	13.3	Cortex	All	V1	EN-V1	Neural G0	0.999718	6.04383e-06	7.58394e-05	4.73164e-05	0.000132786	1.8625e-05	1.04728e-06	G1
S23.H8	978590	2836	EN-V1-1	Sample14	13.3	Cortex	All	V1	EN-V1	Neural G0	0.948925	0.00528856	0.000746801	0.000644928	0.0391146	0.00518103	9.87703e-05	G1
S23.B9	979125	3574	EN-PFC1	Sample14	13.3	Cortex	All	V1	EN-PFC	Neural G0	0.651027	0.0563993	0.0108802	0.0214435	0.238213	0.0207771	0.00125967	G1
S23.C9	977001	2678	IPC-nEN2	Sample14	13.3	Cortex	All	V1	IPC-nEN	Neural G0	0.98885	0.00209605	8.78281e-05	0.00760677	0.000653884	0.000639983	6.55634e-05	G1
S23.D9	981108	3426	EN-PFC1	Sample14	13.3	Cortex	All	V1	EN-PFC	Neural G0	0.89795	0.0114065	0.0151471	0.0466042	0.00110467	0.026963	0.000824168	G1
S23.E9	978965	3331	RG-div2	Sample14	13.3	Cortex	All	V1	RG-div	G1	0.0184364	0.000531823	0.00406852	2.53767e-05	0.0101705	0.949396	0.0173707	S
S23.F9	980612	4003	RG-div2	Sample14	13.3	Cortex	All	V1	RG-div	Neural G0	0.994074	9.42888e-05	9.70637e-05	0.000470589	0.000855826	0.00439576	1.27508e-05	G1
S23.G9	970642	2308	IN-CTX-CGE2	Sample14	13.3	Cortex	All	V1	IN-CTX-CGE	G1	0.359519	0.274426	0.193491	0.000150065	0.150023	0.0157592	0.00663122	Unknown
S23.H9	978213	3741	EN-V1-1	Sample14	13.3	Cortex	All	V1	EN-V1	Neural G0	0.927423	0.00342839	0.0153016	0.0102162	0.01123	0.0314417	0.000959066	G1
S23.A10	982493	3531	EN-PFC1	Sample14	13.3	Cortex	All	V1	EN-PFC	Neural G0	0.669698	0.00407732	0.00598486	8.9698e-05	0.316321	0.00362556	0.000202635	G1
S23.B10	976620	3351	EN-V1-1	Sample14	13.3	Cortex	All	V1	EN-V1	Neural G0	0.470696	0.00163525	0.00575937	8.05381e-05	0.286897	0.234326	0.00060547	Unknown
S23.D10	974471	4588	EN-PFC1	Sample14	13.3	Cortex	All	V1	EN-PFC	Neural G0	0.993882	0.000392087	0.00127152	0.0017262	0.000115101	0.00259629	1.65584e-05	G1
S23.E10	975285	3776	EN-V1-1	Sample14	13.3	Cortex	All	V1	EN-V1	Neural G0	0.978981	0.00727125	0.000244778	0.000287071	0.0103358	0.00248391	0.000396465	G1
S23.F10	986502	2828	EN-V1-1	Sample14	13.3	Cortex	All	V1	EN-V1	Neural G0	0.421692	0.0574652	0.164093	0.0873758	0.160983	0.10498	0.00341064	Unknown
S23.G10	969246	2533	EN-PFC1	Sample14	13.3	Cortex	All	V1	EN-PFC	Neural G0	0.989317	0.00352106	0.00564452	3.45055e-05	0.00120695	0.000225067	5.05884e-05	G1
S23.A11	977904	2712	EN-V1-1	Sample14	13.3	Cortex	All	V1	EN-V1	Neural G0	0.981983	0.000338542	1.59447e-05	2.48189e-05	0.0170585	0.000572026	7.45276e-06	G1
S23.B11	981742	3022	vRG	Sample14	13.3	Cortex	All	V1	vRG	Neural G0	0.960942	0.00311274	0.000872293	0.00329208	0.00758318	0.0222864	0.00191155	G1
S23.D11	975055	3578	EN-V1-1	Sample14	13.3	Cortex	All	V1	EN-V1	Neural G0	0.987358	0.000749225	4.56676e-05	7.75068e-05	0.0110436	0.000709236	1.66935e-05	G1
S23.F11	972819	2808	IN-CTX-MGE2	Sample14	13.3	Cortex	All	V1	IN-CTX-MGE	Neural G0	0.658588	0.00780919	0.0931005	0.108034	0.0112168	0.111571	0.00968045	G1
S23.G11	966773	3082	nEN-early1	Sample14	13.3	Cortex	All	V1	nEN-early	Neural G0	0.982042	0.00087659	0.000910179	0.000157432	0.014494	0.00147954	3.9986e-05	G1
S23.A12	982868	2424	RG-early	Sample14	13.3	Cortex	All	V1	RG-early	M/Early G1	0.0136615	0.97929	1.07131e-05	1.49754e-07	0.00703418	9.12103e-09	3.02138e-06	G2/M
S23.C12	980426	2646	EN-V1-1	Sample14	13.3	Cortex	All	V1	EN-V1	Neural G0	0.837294	0.100983	0.0138962	0.0265428	0.00828868	0.00595237	0.00704289	G1
S23.D12	972101	2448	vRG	Sample14	13.3	Cortex	All	V1	vRG	Neural G0	0.757597	0.00321995	0.0876358	0.000503853	0.108468	0.0416803	0.000895182	G1
S23.E12	975079	3157	nEN-early2	Sample14	13.3	Cortex	All	V1	nEN-early	Neural G0	0.941872	0.00431914	0.0454664	2.46022e-05	0.00330829	0.00484995	0.000159497	G1
S23.H12	976746	2792	vRG	Sample14	13.3	Cortex	All	V1	vRG	Neural G0	0.954597	4.55649e-05	0.024177	7.01924e-07	0.0115432	0.0096221	1.44192e-05	G1
S24.D1	979988	3490	RG-div1	Sample14	13.3	Cortex	All	PFC	RG-div	Neural G0	0.964218	0.00331693	0.00107859	0.0162443	0.00128208	0.0135468	0.000312693	G1
S24.E1	976585	2651	vRG	Sample14	13.3	Cortex	All	PFC	vRG	Neural G0	0.999138	0.000151044	0.000173205	1.34733e-05	0.000448922	6.764e-05	7.57207e-06	G1
S24.F1	974294	3404	EN-V1-1	Sample14	13.3	Cortex	All	PFC	EN-V1	Neural G0	0.999926	2.00691e-05	1.17157e-05	3.39163e-06	8.09187e-06	3.01914e-05	8.88181e-07	G1
S24.H1	976988	3824	EN-PFC1	Sample14	13.3	Cortex	All	PFC	EN-PFC	Neural G0	0.0589849	0.293315	0.0311876	0.00151962	0.599626	0.00875816	0.00660882	Neural G0
S24.C2	979972	4310	EN-V1-2	Sample14	13.3	Cortex	All	PFC	EN-V1	Neural G0	0.987392	0.000505139	0.00306726	0.000463897	0.00126101	0.00712861	0.000181519	G1
S24.E2	982021	4076	EN-V1-1	Sample14	13.3	Cortex	All	PFC	EN-V1	Neural G0	0.959641	0.000881386	0.000273293	0.0081623	0.000820273	0.0301191	0.000103019	G1
S24.G2	980015	4705	EN-PFC1	Sample14	13.3	Cortex	All	PFC	EN-PFC	Neural G0	0.990947	0.000304953	8.85318e-05	0.000540854	0.00115452	0.00694728	1.66935e-05	G1
S24.H2	978311	4038	EN-PFC1	Sample14	13.3	Cortex	All	PFC	EN-PFC	Neural G0	0.999982	5.42131e-06	2.72608e-06	8.07353e-06	7.16247e-07	7.97703e-07	5.32513e-08	G1
S24.A3	979960	3991	EN-PFC1	Sample14	13.3	Cortex	All	PFC	EN-PFC	G1	0.999833	2.27068e-05	7.30794e-06	3.89233e-05	2.00601e-06	9.49216e-05	6.64954e-07	G1
S24.B3	978307	3206	EN-PFC1	Sample14	13.3	Cortex	All	PFC	EN-PFC	Neural G0	0.869735	0.0599873	0.0179701	0.00116409	0.0115545	0.0354093	0.00417971	G1
S24.F3	980031	2878	EN-PFC3	Sample14	13.3	Cortex	All	PFC	EN-PFC	Neural G0	0.945032	0.0237219	0.00168447	0.00321226	0.0183574	0.00701786	0.000973704	G1
S24.G3	982078	2154	IN-CTX-MGE2	Sample14	13.3	Cortex	All	PFC	IN-CTX-MGE	G1	0.918939	0.000106302	4.70921e-05	0.000602253	2.50105e-05	0.0802776	2.63468e-06	G1
S24.A4	971499	2658	IPC-nEN2	Sample14	13.3	Cortex	All	PFC	IPC-nEN	Neural G0	0.936259	0.0436332	0.00043084	0.00166287	0.00889688	0.00895963	0.000157226	G1
S24.B4	978703	2396	IN-CTX-MGE2	Sample14	13.3	Cortex	All	PFC	IN-CTX-MGE	M/Early G1	0.234008	0.0182716	0.00925914	0.00139308	0.729301	0.00714251	0.00062431	Neural G0
S24.C4	978873	3440	EN-PFC1	Sample14	13.3	Cortex	All	PFC	EN-PFC	Neural G0	0.943145	0.0253976	0.00214013	0.00687188	0.017639	0.00451296	0.000293154	G1
S24.E4	978794	3449	EN-PFC1	Sample14	13.3	Cortex	All	PFC	EN-PFC	Neural G0	0.921998	0.00698247	0.00198002	0.0087747	0.00187099	0.0571841	0.00120961	G1
S24.F4	976736	2297	vRG	Sample14	13.3	Cortex	All	PFC	vRG	G1	1.57212e-06	1.58128e-07	2.80458e-06	2.51287e-07	0.997321	0.00262709	4.68744e-05	Neural G0
S24.G4	975527	3633	EN-PFC1	Sample14	13.3	Cortex	All	PFC	EN-PFC	Neural G0	0.938545	0.0333268	0.000801783	0.012908	0.00784536	0.00653281	4.03416e-05	G1
S24.H4	983142	3413	EN-PFC1	Sample14	13.3	Cortex	All	PFC	EN-PFC	Neural G0	0.986374	0.000191279	7.6865e-05	3.3635e-06	0.013346	7.5828e-06	8.17824e-07	G1
S24.E5	978686	3856	EN-PFC1	Sample14	13.3	Cortex	All	PFC	EN-PFC	Neural G0	0.267228	0.00105889	0.0011048	0.00105838	0.0121754	0.716841	0.000533617	S
S24.H5	977346	3920	EN-PFC1	Sample14	13.3	Cortex	All	PFC	EN-PFC	Neural G0	0.658209	0.0617331	0.113861	0.0336216	0.0602433	0.0427676	0.0295637	G1
S24.A6	978909	3502	RG-div2	Sample14	13.3	Cortex	All	PFC	RG-div	G1	0.055071	0.0122013	0.00164317	0.000454813	0.748331	0.166823	0.015475	Neural G0
S24.B6	981895	3339	EN-V1-1	Sample14	13.3	Cortex	All	PFC	EN-V1	Neural G0	0.579679	0.189363	0.0101631	0.00384073	0.056325	0.15611	0.00451961	G1
S24.D6	976792	2872	EN-V1-1	Sample14	13.3	Cortex	All	PFC	EN-V1	G1	0.910443	0.00040319	0.0146439	0.00352152	0.000243426	0.0701417	0.000603716	G1
S24.E6	981054	3381	IN-CTX-CGE2	Sample14	13.3	Cortex	All	PFC	IN-CTX-CGE	M/Early G1	0.7117	0.0238872	0.00396028	0.00672325	0.219151	0.018492	0.0160869	G1
S24.F6	974715	3186	IPC-div2	Sample14	13.3	Cortex	All	PFC	IPC-div	G1	0.000780231	7.11456e-06	0.000391077	3.01059e-06	9.46156e-06	0.98915	0.00965929	S
S24.G6	977586	3224	EN-PFC1	Sample14	13.3	Cortex	All	PFC	EN-PFC	Neural G0	0.948964	0.00157216	0.000618507	0.00197055	0.00583235	0.0407392	0.000303692	G1
S24.A7	975579	3280	nEN-early2	Sample14	13.3	Cortex	All	PFC	nEN-early	Neural G0	0.992398	0.000325311	0.00016115	0.000618965	0.00638647	0.000108796	1.4983e-06	G1
S24.C7	980602	3663	EN-PFC1	Sample14	13.3	Cortex	All	PFC	EN-PFC	Neural G0	0.824879	0.00477942	0.0161924	0.0457258	0.000906371	0.10585	0.00166762	G1
S24.D7	978092	3300	EN-PFC1	Sample14	13.3	Cortex	All	PFC	EN-PFC	Neural G0	0.972826	0.00144254	0.00269159	0.000900036	0.000761709	0.0213536	2.44829e-05	G1
S24.E7	980450	2963	nEN-early2	Sample14	13.3	Cortex	All	PFC	nEN-early	Neural G0	0.90479	0.010362	0.0236661	0.0450603	0.000789226	0.0143568	0.000975323	G1
S24.G7	985073	3153	RG-div2	Sample14	13.3	Cortex	All	PFC	RG-div	Neural G0	0.265047	0.00549866	0.000317626	0.00733208	0.0215808	0.699049	0.00117553	S
S24.A8	982410	3122	EN-PFC1	Sample14	13.3	Cortex	All	PFC	EN-PFC	Neural G0	0.541037	0.214319	0.00854641	0.0307176	0.174778	0.0289293	0.00167275	G1
S24.B8	977919	4150	EN-V1-1	Sample14	13.3	Cortex	All	PFC	EN-V1	Neural G0	0.694298	0.148486	0.00339953	0.108705	0.0166693	0.0277537	0.000688263	G1
S24.C8	976541	3818	EN-PFC1	Sample14	13.3	Cortex	All	PFC	EN-PFC	Neural G0	0.732783	0.00801157	0.000798129	0.00253556	0.247735	0.00789705	0.000239223	G1
S24.E8	977472	3347	EN-PFC1	Sample14	13.3	Cortex	All	PFC	EN-PFC	Neural G0	0.101824	0.0237984	0.00129257	0.00173173	0.865429	0.00521401	0.00071086	Neural G0
S24.F8	982820	4049	EN-PFC2	Sample14	13.3	Cortex	All	PFC	EN-PFC	Neural G0	0.171006	0.00841447	0.00106991	0.0599167	0.114293	0.644406	0.000893869	S
S24.A9	980284	3934	EN-V1-1	Sample14	13.3	Cortex	All	PFC	EN-V1	Neural G0	0.969463	0.00269267	0.00401521	0.000616275	0.0211392	0.00203954	3.37962e-05	G1
S24.B9	974339	2211	IN-CTX-MGE2	Sample14	13.3	Cortex	All	PFC	IN-CTX-MGE	Neural G0	0.354377	0.0771214	0.020237	0.0385293	0.412533	0.0660183	0.0311844	Unknown
S24.C9	978623	3839	tRG	Sample14	13.3	Cortex	All	PFC	tRG	Neural G0	0.999145	9.24904e-06	6.36219e-05	2.62995e-05	0.000584824	0.000170788	5.24734e-07	G1
S24.D9	985533	2787	IPC-nEN3	Sample14	13.3	Cortex	All	PFC	IPC-nEN	G2/M	0.0023719	1.06631e-05	0.000506251	1.06227e-05	1.07132e-05	0.997042	4.73006e-05	S
S24.F9	980451	3811	EN-PFC1	Sample14	13.3	Cortex	All	PFC	EN-PFC	Neural G0	0.480375	0.0117453	0.00263217	0.00762352	0.404528	0.0925874	0.000509084	Unknown
S24.A10	977359	4420	oRG	Sample14	13.3	Cortex	All	PFC	oRG	G1	0.991684	9.02277e-05	0.00208712	9.45678e-05	0.000570273	0.00536377	0.000110214	G1
S24.B10	979976	3406	EN-PFC1	Sample14	13.3	Cortex	All	PFC	EN-PFC	Neural G0	0.996772	0.00033007	0.000645158	0.000857601	6.84363e-05	0.001306	2.04842e-05	G1
S24.D10	984276	3500	EN-V1-1	Sample14	13.3	Cortex	All	PFC	EN-V1	Neural G0	0.998368	1.05829e-05	7.13798e-06	2.97833e-05	0.000596161	0.000981812	6.64517e-06	G1
S24.E10	979799	3433	EN-PFC1	Sample14	13.3	Cortex	All	PFC	EN-PFC	Neural G0	0.0875034	0.023921	0.00149477	0.0111267	0.86599	0.00954043	0.000423227	Neural G0
S24.F10	979493	3453	EN-V1-1	Sample14	13.3	Cortex	All	PFC	EN-V1	Neural G0	0.998742	1.29167e-05	7.47629e-06	1.51254e-05	0.000912184	0.00030864	1.42227e-06	G1
S24.B11	974473	3207	vRG	Sample14	13.3	Cortex	All	PFC	vRG	Neural G0	1.20934e-05	4.47929e-07	3.70095e-08	4.96434e-08	0.999373	0.000614143	3.74744e-07	Neural G0
S24.D11	978313	4940	RG-div1	Sample14	13.3	Cortex	All	PFC	RG-div	Neural G0	0.0472934	0.250263	0.113946	0.0385505	0.0708019	0.260342	0.218803	Unknown
S24.E11	973523	2869	IN-CTX-CGE2	Sample14	13.3	Cortex	All	PFC	IN-CTX-CGE	Neural G0	0.987599	0.0011904	0.000652641	0.00130498	0.00208172	0.0071304	4.13487e-05	G1
S24.F11	974971	3283	EN-PFC1	Sample14	13.3	Cortex	All	PFC	EN-PFC	Neural G0	0.11008	0.0517407	0.014955	0.366202	0.281814	0.169952	0.0052562	Unknown
S24.G11	976949	2469	EN-PFC3	Sample14	13.3	Cortex	All	PFC	EN-PFC	Neural G0	0.969826	0.000842505	7.81679e-05	0.000282716	0.00188076	0.0270862	3.45778e-06	G1
S24.B12	977319	3644	EN-V1-1	Sample14	13.3	Cortex	All	PFC	EN-V1	Neural G0	0.0858922	0.0474019	0.00843216	0.373206	0.0293271	0.452132	0.00360829	Unknown
S24.C12	978906	3174	IN-CTX-CGE2	Sample14	13.3	Cortex	All	PFC	IN-CTX-CGE	G1	0.986916	0.00021902	0.00184112	9.48209e-06	0.00211392	0.00888133	1.9453e-05	G1
S24.E12	980191	3467	vRG	Sample14	13.3	Cortex	All	PFC	vRG	G2/M	4.31807e-07	0.999999	1.544e-10	6.99967e-08	2.37758e-08	4.48821e-13	2.94052e-09	G2/M
S24.G12	982928	3994	EN-PFC1	Sample14	13.3	Cortex	All	PFC	EN-PFC	Neural G0	0.998531	0.000266247	7.3359e-05	0.000374621	0.000413645	0.000327113	1.40729e-05	G1
S24.H12	986721	4188	EN-PFC1	Sample14	13.3	Cortex	All	PFC	EN-PFC	Neural G0	0.960436	0.0145009	0.0013106	0.0146408	0.005975	0.00287015	0.000266303	G1
S25.C1	980533	1490	nIN4	Sample14	13.3	GE	0	MGE	nIN	G1	0.431284	0.295833	0.0555515	0.0683814	0.0109073	0.134268	0.00377498	Unknown
S25.E1	976746	1859	MGE-RG1	Sample14	13.3	GE	0	MGE	MGE-RG	G1	0.998468	0.000647564	0.000286358	0.000417054	7.23533e-05	4.64007e-05	6.24121e-05	G1
S25.F1	980914	3086	MGE-RG2	Sample14	13.3	GE	0	MGE	MGE-RG	Late G1	0.00418398	0.000150598	0.00869888	0.00127171	0.000274186	0.984722	0.000698866	S
S25.B2	973418	2329	IN-STR	Sample14	13.3	GE	0	MGE	IN-STR	Neural G0	0.998013	0.000116952	0.000284977	1.7823e-05	0.000790023	0.000770886	6.00269e-06	G1
S25.C2	978504	3165	MGE-RG2	Sample14	13.3	GE	0	MGE	MGE-RG	G1	3.15848e-05	3.98287e-06	7.02567e-05	3.79608e-07	0.00157384	0.991999	0.00632131	S
S25.D2	981526	3093	MGE-RG1	Sample14	13.3	GE	0	MGE	MGE-RG	Neural G0	0.999456	1.22852e-05	6.75331e-06	1.20864e-05	5.69117e-06	0.000506782	4.80421e-07	G1
S25.E2	984087	1906	nIN4	Sample14	13.3	GE	0	MGE	nIN	G1	0.944083	0.00565288	0.0261941	0.00334945	0.00442848	0.00194421	0.0143482	G1
S25.F2	977841	3106	MGE-RG2	Sample14	13.3	GE	0	MGE	MGE-RG	G1	0.242648	9.36695e-05	0.323371	0.000746113	2.26439e-07	0.433076	6.44082e-05	Unknown
S25.G2	980598	2449	IN-STR	Sample14	13.3	GE	0	MGE	IN-STR	G1	0.932702	0.0231962	0.00481523	0.0275721	0.0054916	0.00547968	0.00074261	G1
S25.H2	980380	2610	MGE-RG1	Sample14	13.3	GE	0	MGE	MGE-RG	G1	0.0504406	0.00143558	0.00324376	0.000112949	0.400616	0.538724	0.00542655	S
S25.A3	974581	5465	RG-div1	Sample14	13.3	GE	0	MGE	RG-div	G2/M	0.00126489	0.998706	2.90522e-06	2.17787e-06	1.81201e-05	1.89109e-07	5.7995e-06	G2/M
S25.B3	974888	1741	nIN1	Sample14	13.3	GE	0	MGE	nIN	Late G1	0.000469502	3.68619e-07	0.999526	1.47539e-09	4.07931e-06	2.33507e-08	4.65514e-08	Late G1
S25.C3	975417	2051	nIN1	Sample14	13.3	GE	0	MGE	nIN	Neural G0	0.299338	0.0337763	0.00359086	0.000116276	0.654467	0.00603084	0.00268052	Neural G0
S25.D3	988261	2301	MGE-RG2	Sample14	13.3	GE	0	MGE	MGE-RG	Neural G0	0.785172	0.0179123	0.00832705	1.145e-05	0.0247023	0.147436	0.0164392	G1
S25.E3	977069	2097	nIN3	Sample14	13.3	GE	0	MGE	nIN	Neural G0	0.972113	0.00188672	8.03622e-05	7.86694e-06	0.025739	5.2552e-05	0.000120175	G1
S25.G3	979023	3134	MGE-RG1	Sample14	13.3	GE	0	MGE	MGE-RG	G1	0.939439	0.00299921	0.008188	0.000518132	0.0343618	0.0136281	0.000865913	G1
S25.H3	978484	3497	MGE-div	Sample14	13.3	GE	0	MGE	MGE-div	G2/M	0.0015938	0.973588	2.17633e-05	0.000447024	0.000211558	0.000207271	0.0239308	G2/M
S25.D4	968190	1974	nIN1	Sample14	13.3	GE	0	MGE	nIN	G2/M	0.988067	0.00623739	0.00089022	0.00138745	0.00048996	0.00285086	7.71805e-05	G1
S25.E4	972967	3020	MGE-RG1	Sample14	13.3	GE	0	MGE	MGE-RG	G1	0.95607	0.00294416	0.00111395	0.000203043	0.0386989	0.000941878	2.80613e-05	G1
S25.H4	969725	1780	IN-STR	Sample14	13.3	GE	0	MGE	IN-STR	Neural G0	0.044781	0.0232045	0.0010331	0.000173634	0.913193	0.00634823	0.0112668	Neural G0
S25.A5	980548	2705	MGE-IPC3	Sample14	13.3	GE	0	MGE	MGE-IPC	M/Early G1	0.881827	0.00862672	0.0324227	0.0423943	0.000133425	0.0340111	0.000584634	G1
S25.B5	975199	2554	nIN1	Sample14	13.3	GE	0	MGE	nIN	Neural G0	0.999957	1.9377e-05	3.3316e-06	4.48634e-06	1.59329e-06	1.3904e-05	1.10766e-07	G1
S25.C5	972459	2135	IN-STR	Sample14	13.3	GE	0	MGE	IN-STR	Neural G0	0.935919	0.00260006	0.00167431	0.000883617	0.0581597	0.000681683	8.18487e-05	G1
S25.D5	969437	1812	MGE-RG2	Sample14	13.3	GE	0	MGE	MGE-RG	G1	0.505042	0.00296616	0.00137897	0.000404822	0.324731	0.162684	0.00279346	G1
S25.E5	972414	2315	nIN1	Sample14	13.3	GE	0	MGE	nIN	Neural G0	0.99995	2.25666e-05	1.98063e-05	3.65325e-06	7.87895e-09	1.668e-06	1.73686e-06	G1
S25.A6	980935	2036	nIN3	Sample14	13.3	GE	0	MGE	nIN	Neural G0	0.068327	0.211703	0.00446833	0.000980181	0.701332	0.0107246	0.00246443	Neural G0
S25.C6	974373	1969	nIN1	Sample14	13.3	GE	0	MGE	nIN	Neural G0	0.999684	0.000106186	0.000130184	6.33106e-05	1.04829e-06	1.41452e-05	7.44428e-07	G1
S25.D6	981724	3560	MGE-div	Sample14	13.3	GE	0	MGE	MGE-div	S/G2	0.0652481	0.000656601	0.696727	5.29671e-06	4.0559e-05	0.0447843	0.192538	Late G1
S25.E6	984140	3516	MGE-IPC1	Sample14	13.3	GE	0	MGE	MGE-IPC	G2/M	8.93616e-05	0.999902	1.32599e-06	8.9395e-09	2.8837e-06	3.44952e-09	4.21544e-06	G2/M
S25.F6	966108	1895	nIN4	Sample14	13.3	GE	0	MGE	nIN	G1	0.940698	0.00249941	0.000768434	8.37366e-05	0.0491186	0.00643778	0.000393966	G1
S25.G6	965774	1795	nIN2	Sample14	13.3	GE	0	MGE	nIN	Neural G0	0.816312	0.0135366	0.0745524	2.02792e-05	0.094991	0.000218747	0.000369362	G1
S25.H6	969801	2268	nIN1	Sample14	13.3	GE	0	MGE	nIN	Neural G0	0.999961	3.8733e-07	4.00038e-06	4.45357e-08	9.74418e-07	3.36003e-05	1.56936e-07	G1
S25.C7	973357	2251	nIN1	Sample14	13.3	GE	0	MGE	nIN	Neural G0	0.962085	0.0219411	0.000160825	0.00949987	0.0049269	0.00132856	5.80501e-05	G1
S25.D7	977942	3104	MGE-div	Sample14	13.3	GE	0	MGE	MGE-div	S/G2	0.000608046	0.00376665	5.67396e-05	0.000797387	0.000537745	0.713041	0.281193	S
S25.E7	983312	2801	MGE-IPC3	Sample14	13.3	GE	0	MGE	MGE-IPC	Neural G0	0.121608	0.0532199	0.0016081	0.781936	0.000614688	0.0396035	0.00140991	M/Early G1
S25.F7	975907	3857	MGE-RG1	Sample14	13.3	GE	0	MGE	MGE-RG	Neural G0	0.995153	0.000338286	0.000145547	0.000281257	0.00116373	0.00282746	9.03826e-05	G1
S25.G7	978465	3252	MGE-div	Sample14	13.3	GE	0	MGE	MGE-div	S	2.49367e-05	0.000314621	0.000258149	1.21307e-05	5.40351e-05	0.953321	0.0460157	S
S25.A8	968783	1920	nIN1	Sample14	13.3	GE	0	MGE	nIN	Neural G0	0.999647	1.44798e-05	4.22469e-05	1.11158e-05	3.61464e-05	0.00024863	3.38585e-07	G1
S25.B8	972702	1839	nIN2	Sample14	13.3	GE	0	MGE	nIN	Neural G0	0.933969	0.00775303	0.00753753	7.25992e-05	0.0291713	0.0182568	0.00323998	G1
S25.D8	975327	1873	nIN1	Sample14	13.3	GE	0	MGE	nIN	Neural G0	0.988884	2.5487e-06	0.000859373	5.40111e-07	0.00966442	0.000571356	1.76128e-05	G1
S25.F8	982941	2850	MGE-IPC2	Sample14	13.3	GE	0	MGE	MGE-IPC	S/G2	0.246738	0.485968	0.00129028	2.7573e-05	1.0241e-05	0.00271805	0.263247	Unknown
S25.G8	976248	2921	MGE-IPC2	Sample14	13.3	GE	0	MGE	MGE-IPC	S/G2	4.18266e-05	0.566398	0.000208083	1.9341e-05	0.000529074	0.0597236	0.37308	G2/M
S25.A9	979756	3890	MGE-RG1	Sample14	13.3	GE	0	MGE	MGE-RG	G1	0.992237	0.0010881	4.71894e-06	0.00115686	0.00534569	0.000162127	5.72242e-06	G1
S25.B9	979017	5417	RG-div1	Sample14	13.3	GE	0	MGE	RG-div	S/G2	0.139684	0.0199285	0.0468735	0.000189817	0.00296203	0.756017	0.0343456	S
S25.C9	974641	2723	nIN1	Sample14	13.3	GE	0	MGE	nIN	Neural G0	0.995901	0.000102599	0.00074101	1.32724e-05	0.00010733	0.00312738	7.44263e-06	G1
S25.D9	982917	1684	MGE-IPC3	Sample14	13.3	GE	0	MGE	MGE-IPC	S/G2	1.83435e-08	0.686773	0.000956437	1.92093e-08	6.27805e-09	8.53129e-08	0.31227	G2/M
S25.F9	981642	2786	MGE-RG2	Sample14	13.3	GE	0	MGE	MGE-RG	Neural G0	0.999091	0.000451977	4.51688e-06	0.000433284	1.70423e-05	2.09581e-06	2.94479e-07	G1
S25.G9	976382	3919	MGE-div	Sample14	13.3	GE	0	MGE	MGE-div	S/G2	0.00349328	0.00972379	0.00105129	0.000334237	0.0010686	0.983255	0.00107418	S
S25.A10	974022	4044	MGE-IPC1	Sample14	13.3	GE	0	MGE	MGE-IPC	G2/M	6.79985e-08	1	8.85239e-10	4.6073e-12	6.85464e-08	1.17731e-11	7.24636e-08	G2/M
S25.B10	982526	2619	MGE-RG2	Sample14	13.3	GE	0	MGE	MGE-RG	Neural G0	0.594594	0.00368818	0.238354	0.0685356	0.0560188	0.0372187	0.00159064	G1
S25.C10	973839	3064	MGE-IPC1	Sample14	13.3	GE	0	MGE	MGE-IPC	G2/M	6.45286e-16	1	1.79055e-22	3.43235e-22	2.21373e-16	6.05444e-25	2.52629e-17	G2/M
S25.E10	986745	2172	nIN1	Sample14	13.3	GE	0	MGE	nIN	G1	0.826384	0.0573229	0.0023068	0.0282753	0.0270074	0.0548705	0.0038326	G1
S25.G10	972635	2471	MGE-RG1	Sample14	13.3	GE	0	MGE	MGE-RG	G1	0.993451	2.9422e-06	0.000111397	7.01272e-08	0.00539894	0.0010349	6.62994e-07	G1
S25.H10	984314	4282	MGE-RG1	Sample14	13.3	GE	0	MGE	MGE-RG	G2/M	4.25877e-06	0.999995	3.76549e-09	2.46034e-08	9.88894e-07	1.38626e-10	1.01224e-08	G2/M
S25.F11	978081	3215	MGE-RG2	Sample14	13.3	GE	0	MGE	MGE-RG	G1	0.92607	0.00206308	0.00218669	0.0384883	0.000218286	0.0308571	0.000116452	G1
S25.H11	977341	3205	MGE-RG1	Sample14	13.3	GE	0	MGE	MGE-RG	G1	0.98811	4.18193e-05	0.00033218	1.15474e-06	0.011337	0.000174132	3.51462e-06	G1
S25.A12	979017	2401	nIN1	Sample14	13.3	GE	0	MGE	nIN	Neural G0	0.99994	1.47955e-07	1.2056e-06	1.98812e-07	3.66923e-08	5.86293e-05	2.08062e-07	G1
S25.B12	976501	2178	nIN3	Sample14	13.3	GE	0	MGE	nIN	G1	0.996897	0.000346227	1.95608e-05	0.00207332	2.62766e-05	0.000626997	1.1168e-05	G1
S25.C12	979781	2432	MGE-IPC3	Sample14	13.3	GE	0	MGE	MGE-IPC	G2/M	0.0116431	0.959956	0.0037871	0.00552285	0.0164149	0.00131665	0.00135893	G2/M
S25.D12	984328	2767	nIN1	Sample14	13.3	GE	0	MGE	nIN	Neural G0	0.906651	0.0211478	0.0209969	0.0248301	0.00496055	0.0208862	0.000527519	G1
S25.E12	978530	3324	MGE-RG1	Sample14	13.3	GE	0	MGE	MGE-RG	G1	0.557008	0.00414163	0.000423905	0.00014402	0.373029	0.0497763	0.0154773	G1
S25.F12	965360	2791	MGE-IPC2	Sample14	13.3	GE	0	MGE	MGE-IPC	G1	0.000235541	0.999046	2.87101e-05	3.30771e-05	0.000100263	0.000433608	0.000122959	G2/M
S25.G12	963461	1783	none	Sample14	13.3	GE	0	MGE	none	G1	0.803782	0.0229704	0.0388554	0.0118915	0.00582092	0.10863	0.0080498	G1
S25.H12	983653	2728	nIN1	Sample14	13.3	GE	0	MGE	nIN	G1	0.933149	0.00202411	0.000522907	0.0191362	4.31004e-05	0.0446271	0.000497825	G1
S26.A1	971637	2490	nEN-early2	Sample15	17.3	Cortex	All	PFC	nEN-early	Neural G0	0.99709	0.000853313	0.000758899	7.21895e-05	0.000205156	0.000993072	2.71579e-05	G1
S26.B1	982363	1426	nEN-early2	Sample15	17.3	Cortex	All	PFC	nEN-early	G1	0.681337	0.000277144	1.13574e-05	1.55201e-05	0.317451	0.000758249	0.000149339	G1
S26.D1	979262	1854	nEN-late	Sample15	17.3	Cortex	All	PFC	nEN-late	G1	0.961955	0.0191226	0.00471785	0.00704356	0.000412257	0.00391944	0.0028291	G1
S26.E1	968403	1670	IN-CTX-MGE2	Sample15	17.3	Cortex	All	PFC	IN-CTX-MGE	Neural G0	0.83761	0.0743759	0.00044394	0.0027876	0.0786485	0.00541582	0.00071841	G1
S26.F1	968325	1484	OPC	Sample15	17.3	Cortex	All	PFC	OPC	Neural G0	0.574215	0.000264699	0.393857	0.000212552	0.00287822	0.0285106	6.21293e-05	G1
S26.G1	969276	1726	IN-CTX-MGE1	Sample15	17.3	Cortex	All	PFC	IN-CTX-MGE	Neural G0	0.876098	0.0147027	0.0029912	0.00644075	0.0968782	0.00213885	0.000750461	G1
S26.H1	976047	1822	nEN-late	Sample15	17.3	Cortex	All	PFC	nEN-late	G1	0.566307	0.0130798	0.0344387	0.00473079	0.281047	0.0981124	0.00228383	G1
S26.B2	978729	2061	IN-CTX-MGE2	Sample15	17.3	Cortex	All	PFC	IN-CTX-MGE	Neural G0	0.991936	6.11463e-05	0.00780532	0.00010036	1.75597e-05	5.00746e-05	2.96284e-05	G1
S26.E2	972496	2054	nEN-early2	Sample15	17.3	Cortex	All	PFC	nEN-early	Neural G0	0.943498	0.0052877	0.0122042	0.0303823	0.00366409	0.00281026	0.00215313	G1
S26.G2	973009	2187	IN-CTX-CGE1	Sample15	17.3	Cortex	All	PFC	IN-CTX-CGE	Neural G0	0.732809	0.0741301	0.0383596	0.0419686	0.0870844	0.015603	0.0100456	G1
S26.H2	971662	4324	RG-div1	Sample15	17.3	Cortex	All	PFC	RG-div	G2/M	5.16658e-06	0.999994	6.46867e-10	1.76796e-08	3.62242e-07	5.50191e-11	3.68835e-08	G2/M
S26.B3	969204	3783	IPC-nEN1	Sample15	17.3	Cortex	All	PFC	IPC-nEN	G1	0.992869	0.00043735	0.000526215	0.000256851	0.00369554	0.00209074	0.000124344	G1
S26.C3	963064	2207	nEN-late	Sample15	17.3	Cortex	All	PFC	nEN-late	G1	0.990529	0.000953057	0.00115724	0.000128963	0.0043928	0.00256665	0.000272111	G1
S26.D3	971429	1655	IN-CTX-MGE2	Sample15	17.3	Cortex	All	PFC	IN-CTX-MGE	Neural G0	0.836368	0.00500598	0.00392692	0.00573297	0.0319683	0.116399	0.000599118	G1
S26.F3	975212	3390	EN-PFC2	Sample15	17.3	Cortex	All	PFC	EN-PFC	Neural G0	0.738817	0.0162596	0.00759453	0.0350363	0.075904	0.124179	0.0022097	G1
S26.G3	981963	1917	IN-CTX-MGE1	Sample15	17.3	Cortex	All	PFC	IN-CTX-MGE	Neural G0	0.839504	0.000956685	5.15056e-06	7.73108e-06	0.159499	2.55059e-05	1.24925e-06	G1
S26.A4	959527	1926	nEN-late	Sample15	17.3	Cortex	All	PFC	nEN-late	G1	0.522117	0.28043	0.00310369	0.0160302	0.137732	0.0391007	0.00148617	G1
S26.C4	977182	5086	oRG	Sample15	17.3	Cortex	All	PFC	oRG	Neural G0	0.991506	7.86796e-05	3.63354e-06	9.36933e-07	0.00821079	0.000199497	7.51097e-07	G1
S26.D4	984819	1873	IN-CTX-CGE2	Sample15	17.3	Cortex	All	PFC	IN-CTX-CGE	Neural G0	0.569882	0.196436	0.00296587	0.202986	0.0139389	0.0127189	0.00107265	G1
S26.F4	980811	2039	IN-CTX-MGE1	Sample15	17.3	Cortex	All	PFC	IN-CTX-MGE	Neural G0	0.97754	0.000991729	0.00307992	0.0127877	6.70078e-05	0.00550251	3.16337e-05	G1
S26.G4	967829	1944	IN-CTX-CGE2	Sample15	17.3	Cortex	All	PFC	IN-CTX-CGE	G1	0.998942	7.17779e-05	0.00015118	1.7266e-05	0.000189103	0.000571507	5.69573e-05	G1
S26.H4	968228	1507	IN-CTX-CGE1	Sample15	17.3	Cortex	All	PFC	IN-CTX-CGE	Neural G0	0.0882637	0.082898	0.000102811	3.09954e-05	0.828567	5.99588e-05	7.77918e-05	Neural G0
S26.A5	974948	1786	IN-CTX-CGE1	Sample15	17.3	Cortex	All	PFC	IN-CTX-CGE	Neural G0	0.109103	0.0377999	0.00119205	0.0306408	0.700517	0.103081	0.0176662	Neural G0
S26.B5	979290	2122	IN-CTX-CGE2	Sample15	17.3	Cortex	All	PFC	IN-CTX-CGE	M/Early G1	0.0921081	0.0557808	0.00154285	0.0121071	0.766133	0.0472206	0.025108	Neural G0
S26.C5	962849	1786	nEN-late	Sample15	17.3	Cortex	All	PFC	nEN-late	G1	0.3319	0.0422548	0.0477853	0.00989901	0.55781	0.00717419	0.00317674	Neural G0
S26.D5	972520	1976	nEN-late	Sample15	17.3	Cortex	All	PFC	nEN-late	G1	0.755717	0.161654	0.0117137	0.0146503	0.0400843	0.0121571	0.0040227	G1
S26.F5	975398	1678	IN-CTX-CGE1	Sample15	17.3	Cortex	All	PFC	IN-CTX-CGE	Neural G0	0.976498	0.0008885	0.0122913	0.000185825	0.00621914	0.00369095	0.000225853	G1
S26.G5	961824	2084	nEN-late	Sample15	17.3	Cortex	All	PFC	nEN-late	S	0.519654	0.00888328	0.00511191	0.0570816	0.00896812	0.399688	0.000613003	G1
S26.H5	972572	2116	IN-CTX-MGE1	Sample15	17.3	Cortex	All	PFC	IN-CTX-MGE	Neural G0	0.999251	6.29938e-05	0.000674983	1.40404e-06	2.62019e-06	4.62727e-06	2.31175e-06	G1
S26.B6	976490	2073	IN-CTX-MGE1	Sample15	17.3	Cortex	All	PFC	IN-CTX-MGE	M/Early G1	0.994095	0.0010338	0.000248381	0.0011098	0.00098774	0.00225809	0.000266652	G1
S26.D6	972055	1221	IN-CTX-CGE2	Sample15	17.3	Cortex	All	PFC	IN-CTX-CGE	G1	0.643958	0.0168427	0.0140202	0.00264905	0.195038	0.12103	0.00646168	G1
S26.E6	970691	1852	IN-CTX-CGE1	Sample15	17.3	Cortex	All	PFC	IN-CTX-CGE	Neural G0	0.279136	0.0380809	0.200571	0.00579718	0.132626	0.299399	0.0443885	Unknown
S26.G6	974430	1914	nEN-late	Sample15	17.3	Cortex	All	PFC	nEN-late	G1	0.990167	0.0039796	0.000586624	0.0010952	0.00104675	0.00286847	0.000256824	G1
S26.H6	974705	2980	nEN-late	Sample15	17.3	Cortex	All	PFC	nEN-late	G1	0.996463	0.000130817	0.000927532	0.000204119	0.00178374	0.000424678	6.61906e-05	G1
S26.A7	980282	1236	MGE-RG2	Sample15	17.3	Cortex	All	PFC	MGE-RG	G2/M	0.000224517	4.06296e-11	1.80372e-07	1.03542e-11	5.23407e-11	0.999775	3.76176e-07	S
S26.D7	963733	1521	IN-CTX-CGE2	Sample15	17.3	Cortex	All	PFC	IN-CTX-CGE	Neural G0	0.149048	0.0204764	0.0185131	0.00121139	0.710865	0.0974562	0.00242994	Neural G0
S26.E7	967131	1742	nEN-late	Sample15	17.3	Cortex	All	PFC	nEN-late	Neural G0	0.159412	0.000833599	0.540044	0.000106849	0.264728	0.033749	0.0011261	Late G1
S26.F7	978478	2078	nEN-late	Sample15	17.3	Cortex	All	PFC	nEN-late	Neural G0	0.942725	0.0100911	0.00150607	0.00968244	0.035235	0.000418277	0.000342627	G1
S26.A8	981384	1679	IN-CTX-MGE1	Sample15	17.3	Cortex	All	PFC	IN-CTX-MGE	G1	0.982075	0.000340126	0.000491109	0.000103489	0.014563	0.00193657	0.000490694	G1
S26.F8	974361	2013	IN-CTX-MGE2	Sample15	17.3	Cortex	All	PFC	IN-CTX-MGE	Neural G0	0.98364	0.00202356	0.000423627	0.00106325	3.0204e-05	0.012796	2.31208e-05	G1
S26.G8	975546	3716	tRG	Sample15	17.3	Cortex	All	PFC	tRG	Neural G0	0.99695	0.000559533	0.000377559	2.15052e-05	0.00108611	0.000994596	1.04663e-05	G1
S26.A9	979479	2179	IN-CTX-CGE1	Sample15	17.3	Cortex	All	PFC	IN-CTX-CGE	G1	0.330843	0.000306782	0.00014916	0.000950064	0.00585582	0.661201	0.000694711	S
S26.E9	970660	1705	IN-CTX-CGE1	Sample15	17.3	Cortex	All	PFC	IN-CTX-CGE	Neural G0	0.0736527	0.625355	0.000160374	0.0858596	0.213798	0.000150257	0.0010242	G2/M
S26.G9	971416	1832	nEN-late	Sample15	17.3	Cortex	All	PFC	nEN-late	M/Early G1	0.971722	0.005931	0.00680928	0.0118758	0.00246367	0.00106002	0.000137993	G1
S26.B10	976123	2392	nEN-early2	Sample15	17.3	Cortex	All	PFC	nEN-early	Neural G0	0.996937	0.000279883	1.11501e-05	3.58669e-05	0.00222207	0.000512966	1.37117e-06	G1
S26.D10	966526	2094	nEN-late	Sample15	17.3	Cortex	All	PFC	nEN-late	Neural G0	0.999945	8.83914e-06	5.57537e-07	1.07e-07	4.21218e-05	2.08399e-06	8.57527e-07	G1
S26.C11	985588	1717	IN-CTX-CGE2	Sample15	17.3	Cortex	All	PFC	IN-CTX-CGE	G1	0.00360967	0.000501099	0.00891881	0.00112886	0.16	0.825681	0.00016095	S
S26.E11	979916	1638	IN-CTX-MGE1	Sample15	17.3	Cortex	All	PFC	IN-CTX-MGE	Neural G0	0.0638035	0.332939	0.000252709	8.6231e-06	0.601831	0.000965433	0.000198883	Neural G0
S26.F11	976978	2472	OPC	Sample15	17.3	Cortex	All	PFC	OPC	Neural G0	0.2043	0.0176264	0.00117198	0.00229594	0.736179	0.0366894	0.00173744	Neural G0
S26.G11	968229	1370	IN-CTX-CGE2	Sample15	17.3	Cortex	All	PFC	IN-CTX-CGE	G1	0.390901	0.00439231	0.0629345	0.524396	0.0154225	0.00104965	0.000903769	M/Early G1
S26.H11	973976	2202	nEN-late	Sample15	17.3	Cortex	All	PFC	nEN-late	G1	0.738024	0.0194344	0.00153623	0.0468141	0.00526544	0.173784	0.0151421	G1
S26.D12	973462	1747	IN-CTX-MGE2	Sample15	17.3	Cortex	All	PFC	IN-CTX-MGE	G1	0.0601768	0.845634	0.0237367	0.00643254	0.00937326	0.0145748	0.0400719	G2/M
S26.F12	972197	1849	IN-CTX-CGE1	Sample15	17.3	Cortex	All	PFC	IN-CTX-CGE	M/Early G1	0.933539	0.0327722	0.00017363	0.0299435	0.00312575	0.000143003	0.000303326	G1
S26.G12	973943	2118	IN-CTX-CGE2	Sample15	17.3	Cortex	All	PFC	IN-CTX-CGE	G1	0.158407	0.0469779	0.356383	0.1467	0.0335455	0.244177	0.013811	Unknown
S26.H12	980130	2133	IN-CTX-CGE1	Sample15	17.3	Cortex	All	PFC	IN-CTX-CGE	Neural G0	0.0012992	7.97205e-05	7.13428e-05	6.18263e-05	0.00129606	0.996921	0.000271302	S
S27.A1	970481	1873	nEN-early2	Sample15	17.3	Cortex	All	V1	nEN-early	Late G1	0.977928	0.000304683	5.62132e-05	0.000121249	0.000446412	0.0210726	7.10578e-05	G1
S27.C1	972804	2838	RG-div2	Sample15	17.3	Cortex	All	V1	RG-div	Neural G0	0.96612	0.00363379	6.59157e-05	0.00105101	7.64327e-05	0.0290091	4.35564e-05	G1
S27.F1	978043	1640	IPC-div2	Sample15	17.3	Cortex	All	V1	IPC-div	Neural G0	0.982785	0.00501952	1.53296e-05	0.000291384	0.00720998	0.00455626	0.000122478	G1
S27.H1	980795	1715	nEN-late	Sample15	17.3	Cortex	All	V1	nEN-late	G2/M	0.966993	0.00260678	0.00993345	0.0038506	0.00151771	0.0143163	0.000782351	G1
S27.A2	966900	2324	nEN-late	Sample15	17.3	Cortex	All	V1	nEN-late	G1	0.990793	0.000748698	0.000747225	0.000179235	0.000963184	0.00642968	0.000138798	G1
S27.G2	978320	2300	nEN-late	Sample15	17.3	Cortex	All	V1	nEN-late	G1	0.999614	2.49272e-06	6.72684e-06	1.09573e-06	0.00021034	0.000164024	1.59813e-06	G1
S27.H2	975404	2882	EN-V1-2	Sample15	17.3	Cortex	All	V1	EN-V1	Neural G0	0.999777	1.31502e-05	8.66137e-06	8.89735e-05	6.26593e-05	4.79824e-05	1.1752e-06	G1
S27.A3	973173	2223	nEN-late	Sample15	17.3	Cortex	All	V1	nEN-late	G1	0.995605	0.00107641	0.000563948	0.000216018	0.00102527	0.00137893	0.000134033	G1
S27.B3	975684	3742	IPC-div1	Sample15	17.3	Cortex	All	V1	IPC-div	G2/M	1.40521e-14	1	4.2697e-19	3.95071e-17	1.49114e-14	2.49101e-21	6.92168e-15	G2/M
S27.E3	978354	1612	Endothelial	Sample15	17.3	Cortex	All	V1	Endothelial	G1	0.999758	1.34571e-11	0.000241412	6.63643e-13	8.95043e-09	5.0615e-09	1.644e-09	G1
S27.G3	981587	2111	IN-CTX-MGE1	Sample15	17.3	Cortex	All	V1	IN-CTX-MGE	G1	0.998532	0.000310018	2.37562e-05	4.87931e-05	0.000206536	0.000871033	8.25412e-06	G1
S27.H3	973356	3638	oRG	Sample15	17.3	Cortex	All	V1	oRG	Neural G0	1.02336e-05	1.34134e-05	1.55927e-06	1.02347e-07	0.999963	1.00269e-05	1.40815e-06	Neural G0
S27.B4	975117	1620	nEN-late	Sample15	17.3	Cortex	All	V1	nEN-late	G1	0.605603	0.0024552	0.00301506	0.000654663	0.00864621	0.374914	0.00471235	G1
S27.D4	975661	2078	nEN-late	Sample15	17.3	Cortex	All	V1	nEN-late	G1	0.990817	0.00018328	0.00200836	0.000165228	0.00137049	0.00544486	1.07064e-05	G1
S27.E4	979139	2217	nEN-late	Sample15	17.3	Cortex	All	V1	nEN-late	Neural G0	0.999754	2.78043e-08	2.08662e-05	1.42616e-07	4.50478e-09	0.000224555	1.21279e-07	G1
S27.F4	964400	2197	nEN-late	Sample15	17.3	Cortex	All	V1	nEN-late	G1	0.975567	0.0141592	0.000474006	0.00167166	0.00602747	0.000838322	0.00126271	G1
S27.G4	971317	2290	IPC-nEN1	Sample15	17.3	Cortex	All	V1	IPC-nEN	G1	0.99993	2.96049e-06	5.06613e-06	1.65744e-05	3.50535e-05	9.93102e-06	2.217e-07	G1
S27.H4	970900	2152	nEN-late	Sample15	17.3	Cortex	All	V1	nEN-late	Neural G0	0.517364	0.0222326	0.0156405	0.0276669	0.361662	0.0497345	0.00569993	G1
S27.A5	962406	1939	nEN-late	Sample15	17.3	Cortex	All	V1	nEN-late	M/Early G1	0.153172	0.326598	0.0156984	0.00172819	0.152076	0.280189	0.0705377	Unknown
S27.B5	962743	1867	IN-CTX-MGE2	Sample15	17.3	Cortex	All	V1	IN-CTX-MGE	G1	0.327611	0.0172131	0.0210769	0.000502831	0.567571	0.0592835	0.00674189	Neural G0
S27.C5	972780	2247	nEN-late	Sample15	17.3	Cortex	All	V1	nEN-late	Neural G0	0.99651	0.000144683	1.95116e-05	0.000262681	0.00256438	0.000479218	1.97457e-05	G1
S27.D5	977263	2849	EN-V1-2	Sample15	17.3	Cortex	All	V1	EN-V1	Neural G0	0.978566	0.00155425	0.000546239	0.000677469	0.0153473	0.00310958	0.000198605	G1
S27.E5	967404	1720	nEN-late	Sample15	17.3	Cortex	All	V1	nEN-late	M/Early G1	0.999795	3.20568e-05	8.45244e-05	6.46959e-06	5.46209e-05	1.86074e-05	9.05224e-06	G1
S27.F5	960115	1848	MGE-RG1	Sample15	17.3	Cortex	All	V1	MGE-RG	G1	0.0546648	0.0035367	0.00234817	1.37028e-06	0.938124	0.00111301	0.000212099	Neural G0
S27.H5	968688	3012	oRG	Sample15	17.3	Cortex	All	V1	oRG	Neural G0	0.0216494	0.0277271	0.000850888	5.29824e-05	0.431373	0.435695	0.0826521	Unknown
S27.B6	973343	1648	nEN-late	Sample15	17.3	Cortex	All	V1	nEN-late	Late G1	0.202343	0.00104908	0.00100055	0.00250555	0.000499289	0.785779	0.00682315	S
S27.C6	980857	1668	IN-CTX-MGE2	Sample15	17.3	Cortex	All	V1	IN-CTX-MGE	G1	0.998633	2.94697e-05	0.000569675	3.12559e-05	0.000603096	6.11659e-05	7.19859e-05	G1
S27.G6	966313	2186	nEN-late	Sample15	17.3	Cortex	All	V1	nEN-late	G2/M	0.964919	0.0150321	0.000236541	0.00101134	0.0175965	0.00103989	0.000164533	G1
S27.H6	980520	1743	IN-CTX-CGE1	Sample15	17.3	Cortex	All	V1	IN-CTX-CGE	Neural G0	0.0613217	0.147002	0.0196364	0.00199493	0.696665	0.0640557	0.00932521	Neural G0
S27.B7	979537	1876	nEN-late	Sample15	17.3	Cortex	All	V1	nEN-late	S	0.933906	0.000408246	0.000261304	0.000713667	0.0275611	0.0356935	0.00145645	G1
S27.D7	975626	2978	nEN-early2	Sample15	17.3	Cortex	All	V1	nEN-early	M/Early G1	0.603086	0.0314538	0.00288037	0.0114097	0.201404	0.142397	0.00736975	G1
S27.G7	984949	1070	nEN-late	Sample15	17.3	Cortex	All	V1	nEN-late	M/Early G1	0.0191224	0.0530598	0.00118742	0.760215	0.0197815	0.124202	0.0224323	M/Early G1
S27.H7	977703	3329	vRG	Sample15	17.3	Cortex	All	V1	vRG	Neural G0	0.995681	0.00119709	0.000122705	2.82901e-05	0.00280535	0.000155022	1.03448e-05	G1
S27.B8	975475	1352	IN-CTX-CGE2	Sample15	17.3	Cortex	All	V1	IN-CTX-CGE	Neural G0	0.999995	1.04892e-07	5.65974e-07	4.83128e-10	2.50322e-07	2.15887e-06	1.52613e-06	G1
S27.D8	976912	1743	nEN-late	Sample15	17.3	Cortex	All	V1	nEN-late	Neural G0	0.989861	4.06056e-05	0.000690906	0.000210326	6.80538e-05	0.00909091	3.84711e-05	G1
S27.F8	974743	2266	nEN-early2	Sample15	17.3	Cortex	All	V1	nEN-early	Late G1	0.88965	0.000273261	0.103032	3.78809e-05	0.000178604	0.00646445	0.000363818	G1
S27.D9	980643	3253	EN-V1-2	Sample15	17.3	Cortex	All	V1	EN-V1	Neural G0	0.550534	0.0376976	0.00811107	0.0817412	0.136883	0.182511	0.00252219	G1
S27.E9	965200	2004	nEN-late	Sample15	17.3	Cortex	All	V1	nEN-late	G1	0.996055	0.000294062	0.000545172	0.000467923	0.000599161	0.0019871	5.16387e-05	G1
S27.F9	960281	1460	nEN-late	Sample15	17.3	Cortex	All	V1	nEN-late	M/Early G1	0.942205	0.0122451	0.00360748	0.00596328	0.0183301	0.0156986	0.00195028	G1
S27.C10	979862	1996	nEN-late	Sample15	17.3	Cortex	All	V1	nEN-late	G1	0.998694	0.000166301	0.00102013	5.25588e-05	5.00724e-06	6.07777e-05	1.07784e-06	G1
S27.E10	981014	2966	nEN-early2	Sample15	17.3	Cortex	All	V1	nEN-early	Neural G0	0.939181	0.00626455	0.000990554	0.00106722	0.0420334	0.00851474	0.00194857	G1
S27.F10	978852	3621	IPC-div2	Sample15	17.3	Cortex	All	V1	IPC-div	M/Early G1	0.0325707	0.000391962	6.83943e-05	0.000505256	8.95147e-06	0.95984	0.00661444	S
S27.G10	973317	2613	nEN-early2	Sample15	17.3	Cortex	All	V1	nEN-early	M/Early G1	0.829309	0.00754941	0.000832914	0.00289867	0.000620132	0.155224	0.00356493	G1
S27.A11	972575	1063	IN-CTX-CGE2	Sample15	17.3	Cortex	All	V1	IN-CTX-CGE	Neural G0	0.999497	8.09569e-08	9.54534e-07	2.46143e-07	2.19632e-08	0.000501217	2.16749e-07	G1
S27.B11	971753	1146	IN-CTX-CGE2	Sample15	17.3	Cortex	All	V1	IN-CTX-CGE	Late G1	0.159133	0.814693	0.00077315	0.0106477	0.00298142	0.000140747	0.0116308	G2/M
S27.C11	976493	2067	EN-V1-2	Sample15	17.3	Cortex	All	V1	EN-V1	M/Early G1	0.00112338	0.000400975	0.105293	3.40414e-05	0.883123	0.00468944	0.0053357	Neural G0
S27.D11	977936	2650	IPC-div2	Sample15	17.3	Cortex	All	V1	IPC-div	G2/M	4.41833e-05	0.0352833	0.0195498	0.00355368	0.00063881	0.335549	0.605381	S/G2
S27.F11	976906	1937	nEN-late	Sample15	17.3	Cortex	All	V1	nEN-late	Late G1	0.888921	0.0461526	3.59889e-05	0.0613211	7.19223e-05	0.00192414	0.00157258	G1
S27.G11	977374	1967	nEN-late	Sample15	17.3	Cortex	All	V1	nEN-late	Neural G0	0.504703	0.115463	0.0049419	0.324458	0.0190551	0.0281568	0.0032234	G1
S27.H11	983187	3623	RG-div2	Sample15	17.3	Cortex	All	V1	RG-div	S/G2	0.0179428	0.00298966	0.00493866	0.000327451	0.0700204	0.835319	0.0684616	S
S27.A12	974634	2440	nEN-late	Sample15	17.3	Cortex	All	V1	nEN-late	Neural G0	0.656037	0.00111334	0.00111721	0.00455281	0.0413586	0.292869	0.00295202	G1
S27.C12	973385	2033	nEN-late	Sample15	17.3	Cortex	All	V1	nEN-late	G1	0.996694	0.000456544	0.000161536	0.000711714	0.000431835	0.00146573	7.81461e-05	G1
S27.D12	976692	2418	IN-CTX-MGE2	Sample15	17.3	Cortex	All	V1	IN-CTX-MGE	Neural G0	0.986263	0.00899859	0.00415272	0.000209264	0.000178917	0.00015479	4.2531e-05	G1
S27.E12	971860	2733	EN-V1-2	Sample15	17.3	Cortex	All	V1	EN-V1	Neural G0	0.163367	0.0785806	0.00289457	0.750006	0.00255281	0.00186037	0.000738818	M/Early G1
S27.H12	982281	3930	oRG	Sample15	17.3	Cortex	All	V1	oRG	Neural G0	0.999922	2.99456e-06	7.05894e-07	4.18071e-06	3.49604e-05	3.52035e-05	1.28691e-07	G1
S28.A1	969377	2574	MGE-RG1	Sample15	17.3	GE	0	MGE	MGE-RG	Neural G0	0.0221464	0.000291015	1.31686e-05	1.30698e-05	0.975159	0.00226654	0.000110728	Neural G0
S28.C1	969029	3798	MGE-IPC1	Sample15	17.3	GE	0	MGE	MGE-IPC	G2/M	6.73718e-09	1	3.16995e-11	8.90116e-13	1.06019e-08	6.49587e-14	3.487e-09	G2/M
S28.D1	975539	1222	nIN2	Sample15	17.3	GE	0	MGE	nIN	G1	0.877289	0.0163787	0.0257072	0.00509106	0.0219732	0.0365334	0.0170271	G1
S28.E1	981674	1562	nIN5	Sample15	17.3	GE	0	MGE	nIN	Neural G0	0.0889308	0.00281557	0.0126252	0.000628844	0.883923	0.0107695	0.000306987	Neural G0
S28.F1	975081	1537	nIN4	Sample15	17.3	GE	0	MGE	nIN	G1	0.190919	0.418493	2.41162e-05	1.40619e-05	0.243296	0.0500707	0.0971837	Unknown
S28.G1	965900	4732	oRG	Sample16	14.2	Cortex	GZ	PFC	oRG	Neural G0	0.0014824	0.000233824	1.09015e-05	1.1596e-05	0.996253	0.0019057	0.000102837	Neural G0
S28.H1	968652	4199	Endothelial	Sample16	14.2	Cortex	GZ	PFC	Endothelial	Neural G0	0.0138079	0.00201384	0.000285655	0.00021878	0.981253	0.00153148	0.000889605	Neural G0
S28.A2	970336	2374	nIN1	Sample15	17.3	GE	0	MGE	nIN	G1	0.735559	0.0103192	0.00172401	0.00193101	0.245839	0.00301699	0.00161149	G1
S28.B2	973918	2640	vRG	Sample16	14.2	Cortex	GZ	PFC	vRG	Neural G0	0.106063	0.145439	0.0263572	0.00186337	0.625889	0.0583522	0.0360366	Neural G0
S28.D2	969007	1672	nIN2	Sample15	17.3	GE	0	MGE	nIN	Neural G0	0.00317233	0.000450212	1.02814e-05	5.01615e-05	0.992755	0.00342502	0.000137235	Neural G0
S28.E2	970307	1801	nIN1	Sample15	17.3	GE	0	MGE	nIN	Neural G0	0.00981404	0.000215612	0.0011818	0.000217167	0.00217344	0.986314	8.43091e-05	S
S28.G2	975832	2162	nIN4	Sample15	17.3	GE	0	MGE	nIN	G1	0.0620561	0.212696	0.126517	0.00713248	0.0380118	0.226607	0.326979	Unknown
S28.H2	979257	2670	Endothelial	Sample16	14.2	Cortex	GZ	PFC	Endothelial	Neural G0	0.00149334	0.00607257	0.971019	3.91562e-06	0.0209949	0.000358793	5.68994e-05	Late G1
S28.A3	967145	1621	nIN2	Sample15	17.3	GE	0	MGE	nIN	Neural G0	0.00243276	0.037962	0.0112875	0.0323079	0.00911577	0.889045	0.017849	S
S28.C3	978118	1566	IN-CTX-MGE2	Sample16	14.2	Cortex	GZ	PFC	IN-CTX-MGE	Neural G0	0.589033	0.0374121	0.00358625	0.00158253	0.350432	0.00693091	0.0110233	G1
S28.D3	970051	1827	nIN1	Sample15	17.3	GE	0	MGE	nIN	Neural G0	0.101254	0.019848	0.858989	0.00811716	0.00932699	0.00170205	0.000762371	Late G1
S28.F3	974796	1693	nIN2	Sample15	17.3	GE	0	MGE	nIN	Neural G0	0.0664759	0.00346057	2.78031e-06	9.77349e-05	0.929907	3.48496e-05	2.15164e-05	Neural G0
S28.G3	970405	1968	nIN4	Sample15	17.3	GE	0	MGE	nIN	G1	0.992233	0.000695635	4.43536e-07	3.2224e-05	0.000657313	0.00636895	1.23727e-05	G1
S28.H3	975533	1547	nIN2	Sample15	17.3	GE	0	MGE	nIN	G1	0.943747	0.0284334	0.000612172	0.00416128	0.0109866	0.00270698	0.00935245	G1
S28.A4	965028	1705	nIN1	Sample15	17.3	GE	0	MGE	nIN	Neural G0	0.856151	0.0118272	0.00065869	0.00573686	0.0550143	0.0677771	0.00283455	G1
S28.C4	976154	1663	nIN2	Sample15	17.3	GE	0	MGE	nIN	Neural G0	0.98684	8.47861e-05	4.15084e-05	7.96223e-05	0.00604594	0.00661787	0.000290083	G1
S28.D4	973815	6514	oRG	Sample16	14.2	Cortex	GZ	PFC	oRG	Neural G0	0.00113338	0.000123265	5.22734e-06	7.12223e-06	0.998597	0.000125867	7.93591e-06	Neural G0
S28.E4	972248	2018	nIN1	Sample15	17.3	GE	0	MGE	nIN	Neural G0	0.839494	0.000896581	0.158496	9.08461e-05	0.000261936	0.000588781	0.000172003	G1
S28.F4	976285	1666	nIN2	Sample15	17.3	GE	0	MGE	nIN	G2/M	0.58547	0.000160624	0.0017254	6.11593e-05	0.00180326	0.409872	0.000907719	G1
S28.G4	976597	1651	nIN4	Sample15	17.3	GE	0	MGE	nIN	M/Early G1	0.999961	3.88809e-05	8.52386e-11	7.67371e-10	1.9157e-08	3.92655e-10	1.91931e-10	G1
S28.A5	950792	1519	nIN1	Sample15	17.3	GE	0	MGE	nIN	Neural G0	0.872014	0.0352534	0.000667795	0.000134735	0.0895129	0.00038155	0.00203565	G1
S28.B5	976914	1933	nIN1	Sample15	17.3	GE	0	MGE	nIN	Neural G0	0.784884	0.0398014	0.000578303	0.0235096	0.00887869	0.137369	0.00497952	G1
S28.C5	977953	1900	nIN2	Sample15	17.3	GE	0	MGE	nIN	Neural G0	0.87015	0.000959953	0.000400085	0.00866713	0.00387647	0.115353	0.000593928	G1
S28.D5	956840	1429	nIN2	Sample15	17.3	GE	0	MGE	nIN	G2/M	0.0899468	0.0324283	0.856122	0.000507448	0.0167994	0.00325334	0.000943169	Late G1
S28.E5	968188	1669	nIN2	Sample15	17.3	GE	0	MGE	nIN	G1	0.255415	0.151193	0.00891587	0.00294313	0.073435	0.422827	0.0852707	Unknown
S28.G5	970607	8472	oRG	Sample16	14.2	Cortex	GZ	PFC	oRG	Neural G0	0.161353	0.00653165	0.0011819	0.001243	0.742769	0.0861358	0.0007865	Neural G0
S28.A6	972458	4049	MGE-RG1	Sample15	17.3	GE	0	MGE	MGE-RG	G1	0.999949	3.53379e-06	2.70981e-06	5.4403e-07	3.90071e-05	4.26197e-06	5.55492e-07	G1
S28.B6	967873	1380	IN-CTX-MGE2	Sample16	14.2	Cortex	GZ	PFC	IN-CTX-MGE	Neural G0	0.654974	0.000290751	0.000742864	1.6573e-05	0.0399073	0.29297	0.0110987	G1
S28.C6	956595	1413	nIN2	Sample15	17.3	GE	0	MGE	nIN	G1	0.615633	0.0168818	0.00170117	0.00661962	0.257565	0.0971114	0.00448772	G1
S28.D6	968915	1338	nIN2	Sample15	17.3	GE	0	MGE	nIN	Neural G0	0.0123039	0.00201994	5.48786e-05	1.34788e-05	0.985292	0.000152596	0.000163534	Neural G0
S28.E6	978685	1757	Astrocyte	Sample16	14.2	Cortex	GZ	PFC	Astrocyte	Neural G0	0.0199759	0.195953	0.000105154	0.00404419	0.770993	0.00106371	0.00786457	Neural G0
S28.H6	937776	1583	MGE-RG1	Sample15	17.3	GE	0	MGE	MGE-RG	Neural G0	1.49812e-05	7.18493e-06	2.20351e-05	1.61273e-08	0.99813	0.00180099	2.44339e-05	Neural G0
S28.A7	976387	3879	MGE-IPC1	Sample15	17.3	GE	0	MGE	MGE-IPC	G2/M	1.69462e-05	0.999983	5.34758e-10	3.33645e-10	3.80099e-08	2.09193e-10	1.65096e-07	G2/M
S28.B7	962399	1637	nIN2	Sample15	17.3	GE	0	MGE	nIN	G1	0.798426	0.060317	0.000277577	0.00179245	0.137309	0.000650867	0.00122741	G1
S28.E7	975489	2790	MGE-IPC2	Sample15	17.3	GE	0	MGE	MGE-IPC	Neural G0	0.957112	7.85533e-05	0.000164061	2.86563e-05	0.0233488	0.0191899	7.79539e-05	G1
S28.F7	973682	2423	nIN1	Sample15	17.3	GE	0	MGE	nIN	Neural G0	0.992171	8.27145e-06	0.00179191	7.50824e-07	3.28236e-05	0.00598325	1.19228e-05	G1
S28.H7	977715	3279	MGE-div	Sample15	17.3	GE	0	MGE	MGE-div	S	7.98823e-07	7.60069e-07	2.01479e-06	7.97707e-07	7.21043e-08	0.999973	2.2208e-05	S
S28.C8	973997	1276	nIN3	Sample15	17.3	GE	0	MGE	nIN	G1	0.0165847	0.00698933	8.85988e-05	0.964289	0.00689968	0.004868	0.000280518	M/Early G1
S28.E8	976497	2494	MGE-div	Sample15	17.3	GE	0	MGE	MGE-div	Neural G0	0.524397	0.247016	0.0685039	0.0242889	0.000702837	0.0345001	0.100591	G1
S28.G8	942397	1877	nIN2	Sample15	17.3	GE	0	MGE	nIN	G2/M	4.90289e-05	2.52446e-06	0.978919	2.88076e-07	1.2337e-06	0.00643991	0.0145876	Late G1
S28.H8	973626	2747	MGE-IPC2	Sample15	17.3	GE	0	MGE	MGE-IPC	G1	0.480515	0.0445274	2.04856e-05	3.29307e-05	0.00292106	0.00137177	0.470612	Unknown
S28.A9	976400	2110	nIN1	Sample15	17.3	GE	0	MGE	nIN	Neural G0	0.914039	0.0606616	0.000501533	0.00289177	0.0206787	0.00105902	0.000168056	G1
S28.B9	973456	2952	MGE-div	Sample15	17.3	GE	0	MGE	MGE-div	Neural G0	0.000109143	1.57862e-06	0.00106861	3.92459e-08	7.82762e-06	0.998669	0.000143854	S
S28.C9	975490	2125	nIN4	Sample15	17.3	GE	0	MGE	nIN	G1	0.010831	0.000856066	0.0114902	0.00108394	0.00174427	0.910133	0.0638617	S
S28.D9	977000	1802	nIN2	Sample15	17.3	GE	0	MGE	nIN	G1	0.987952	0.000735086	7.40065e-05	2.52359e-05	0.0103484	0.000737333	0.000127736	G1
S28.E9	964044	1397	nIN2	Sample15	17.3	GE	0	MGE	nIN	Late G1	2.11276e-09	4.24789e-13	1	1.23787e-13	8.41755e-13	1.32453e-09	6.5054e-09	Late G1
S28.F9	981183	1980	MGE-IPC3	Sample15	17.3	GE	0	MGE	MGE-IPC	G1	0.00262181	0.813233	0.101033	0.00174906	0.0207367	0.0289477	0.031679	G2/M
S28.G9	977696	7583	nIN1	Sample15	17.3	GE	0	MGE	nIN	G1	0.463065	0.00115603	0.000136	1.30008e-06	0.532881	0.00230592	0.000454063	Neural G0
S28.A10	970051	2003	nIN4	Sample15	17.3	GE	0	MGE	nIN	Neural G0	0.99928	0.000192668	0.000507278	1.44973e-06	8.88371e-06	7.7291e-06	1.68352e-06	G1
S28.C10	989195	1147	nIN2	Sample15	17.3	GE	0	MGE	nIN	G1	0.0554247	0.00498604	0.927155	0.00267983	0.00659101	0.00283111	0.000332275	Late G1
S28.D10	973085	2168	nIN1	Sample15	17.3	GE	0	MGE	nIN	G1	0.998761	0.000989047	0.000177994	2.31936e-06	2.3192e-05	4.55919e-05	4.76118e-07	G1
S28.E10	978557	2454	nIN1	Sample15	17.3	GE	0	MGE	nIN	M/Early G1	0.0695311	0.151463	0.0271044	0.0063751	0.200246	0.521548	0.0237332	S
S28.F10	959944	1842	nIN2	Sample15	17.3	GE	0	MGE	nIN	Neural G0	0.999615	1.40712e-05	3.97845e-05	3.29706e-06	0.000268638	5.41775e-05	4.82677e-06	G1
S28.H10	969207	1488	nIN2	Sample15	17.3	GE	0	MGE	nIN	G1	0.326355	0.170298	0.502053	0.000413735	0.000679957	1.40044e-05	0.000185578	Late G1
S28.A11	972753	1628	nIN1	Sample15	17.3	GE	0	MGE	nIN	G1	0.999849	1.13122e-05	2.36859e-05	3.9135e-08	6.37696e-05	5.07596e-05	1.01451e-06	G1
S28.B11	972380	2737	MGE-RG2	Sample15	17.3	GE	0	MGE	MGE-RG	G2/M	0.932095	0.000172561	0.000977266	0.000169853	0.00140521	0.0647753	0.000404354	G1
S28.C11	968626	1564	nIN2	Sample15	17.3	GE	0	MGE	nIN	G1	0.992242	6.45951e-05	6.76872e-05	0.000759525	9.0444e-05	0.00676208	1.34277e-05	G1
S28.G11	973800	2862	MGE-RG2	Sample15	17.3	GE	0	MGE	MGE-RG	Neural G0	0.0320507	2.72167e-06	0.00604859	6.63714e-06	0.000101354	0.961788	1.60901e-06	S
S28.H11	965052	1557	nIN2	Sample15	17.3	GE	0	MGE	nIN	Late G1	0.95806	0.00429169	0.0357549	0.00135264	0.000171931	0.000257488	0.000111719	G1
S28.B12	978206	2996	MGE-IPC2	Sample15	17.3	GE	0	MGE	MGE-IPC	G1	0.0306328	0.115881	0.000745238	0.00415966	0.000202385	0.788314	0.0600653	S
S28.C12	972179	1758	nIN1	Sample15	17.3	GE	0	MGE	nIN	G1	0.997174	0.000277882	1.72982e-05	6.23889e-05	0.00113611	1.27376e-05	0.00131957	G1
S28.D12	973653	1663	nIN2	Sample15	17.3	GE	0	MGE	nIN	G1	0.0911038	0.00468276	0.000801145	0.00352002	0.859013	0.0400618	0.000817165	Neural G0
S28.G12	978267	3752	MGE-IPC1	Sample15	17.3	GE	0	MGE	MGE-IPC	G2/M	2.23408e-06	0.999969	3.28279e-08	2.82306e-05	1.03295e-07	2.64022e-08	6.94168e-07	G2/M
S31.B3	973289	1407	Microglia	Sample17	32	Cortex	All	PFC	Microglia	G2/M	0.966299	0.00536526	0.0225161	0.00345281	0.00134981	0.000574343	0.00044278	G1
S31.A4	968943	3024	Microglia	Sample17	32	Cortex	All	PFC	Microglia	G1	0.797921	0.0453639	0.0223676	0.000249809	0.128112	0.0036127	0.00237323	G1
S31.G5	980062	3395	Astrocyte	Sample17	32	Cortex	All	PFC	Astrocyte	Neural G0	0.00149194	0.00922424	0.0211172	0.00135025	0.0646288	0.774419	0.127769	S
S31.B6	944785	1732	Astrocyte	Sample17	32	Cortex	All	PFC	Astrocyte	Neural G0	0.00290485	1.23954e-05	1.26171e-05	4.33217e-08	0.997022	4.53901e-05	2.62122e-06	Neural G0
S31.D8	977517	3130	Microglia	Sample17	32	Cortex	All	PFC	Microglia	S	0.796466	0.0284971	0.00567993	0.00294413	0.145011	0.0195673	0.00183427	G1
S31.B9	960066	1057	Microglia	Sample17	32	Cortex	All	PFC	Microglia	Late G1	0.743397	3.05815e-07	0.256148	0.000317811	0.000108194	8.58883e-07	2.79004e-05	G1
S31.E9	988508	1062	Astrocyte	Sample17	32	Cortex	All	PFC	Astrocyte	Neural G0	0.999984	1.88831e-07	1.51593e-08	8.04719e-10	1.55531e-05	1.11118e-08	1.70407e-11	G1
S31.G9	977267	4442	RG-div1	Sample17	32	Cortex	All	PFC	RG-div	G2/M	2.03043e-05	3.90013e-07	1.41889e-05	2.32135e-07	4.00853e-05	0.99989	3.50153e-05	S
S31.G10	982550	3280	Astrocyte	Sample17	32	Cortex	All	PFC	Astrocyte	Neural G0	0.338217	0.0504305	0.0525576	0.0057624	0.293054	0.246849	0.0131303	Unknown
S31.G12	972586	3710	Astrocyte	Sample17	32	Cortex	All	PFC	Astrocyte	Neural G0	0.000178157	0.000130894	2.9503e-07	5.98738e-07	0.99966	2.72227e-05	2.82451e-06	Neural G0
S31.H12	972634	2171	Microglia	Sample17	32	Cortex	All	PFC	Microglia	Neural G0	0.601047	0.0705806	0.103455	0.00121344	0.191143	0.0314478	0.00111246	G1
S32.H2	971942	4875	Astrocyte	Sample17	32	Cortex	All	PFC	Astrocyte	Neural G0	0.0151059	0.00133084	1.78949e-05	2.00712e-05	0.982735	0.000786373	3.79402e-06	Neural G0
S32.B3	980847	3116	none	Sample17	32	Cortex	All	PFC	none	G1	0.00359556	0.0312647	4.53502e-07	5.33901e-09	0.964947	4.57654e-05	0.000146411	Neural G0
S32.D3	980917	1428	Astrocyte	Sample17	32	Cortex	All	PFC	Astrocyte	Neural G0	1.05723e-06	2.6974e-07	1.20392e-09	2.9632e-10	0.999999	4.52496e-08	1.02101e-07	Neural G0
S32.E4	979144	3845	Astrocyte	Sample17	32	Cortex	All	PFC	Astrocyte	Neural G0	0.0806622	0.0387011	0.00796216	0.00188234	0.864073	0.00534232	0.00137672	Neural G0
S32.H4	956449	1921	Microglia	Sample17	32	Cortex	All	PFC	Microglia	G1	0.999995	1.08848e-11	5.19901e-06	4.59192e-15	1.4864e-12	6.54585e-13	8.85998e-13	G1
S32.E6	985647	3181	Astrocyte	Sample17	32	Cortex	All	PFC	Astrocyte	G1	0.87847	0.00113908	0.0531357	0.0277667	0.00129684	0.0380089	0.000182578	G1
S32.H6	969185	3952	Astrocyte	Sample17	32	Cortex	All	PFC	Astrocyte	Neural G0	0.00120679	0.000176065	8.58015e-06	5.85126e-07	0.998588	1.70304e-05	2.62671e-06	Neural G0
S32.E7	978494	4551	Astrocyte	Sample17	32	Cortex	All	PFC	Astrocyte	Neural G0	0.000834998	0.000256558	8.60232e-07	1.46562e-06	0.998881	2.26833e-05	2.33331e-06	Neural G0
S32.B8	972753	3572	Astrocyte	Sample17	32	Cortex	All	PFC	Astrocyte	Neural G0	0.0985488	0.00814717	0.000159102	0.00113857	0.883369	0.00847865	0.000158945	Neural G0
S32.E8	980411	3306	OPC	Sample17	32	Cortex	All	PFC	OPC	Neural G0	0.629111	0.000130353	1.82547e-06	3.60777e-07	0.370755	1.64697e-06	2.57881e-07	G1
S32.G9	979035	2004	OPC	Sample17	32	Cortex	All	PFC	OPC	Neural G0	0.999999	4.40153e-07	5.06118e-08	3.18808e-09	1.53558e-07	1.9465e-08	1.93732e-09	G1
S32.H9	982350	3917	Astrocyte	Sample17	32	Cortex	All	PFC	Astrocyte	Neural G0	0.0915691	0.00025011	0.000113566	2.42037e-05	0.907128	0.000904709	1.01528e-05	Neural G0
S32.B10	968028	1125	Astrocyte	Sample17	32	Cortex	All	PFC	Astrocyte	Neural G0	0.945581	0.0127994	0.0416188	3.41426e-12	4.40614e-09	1.09259e-09	7.09551e-07	G1
S32.G10	974830	1290	none	Sample17	32	Cortex	All	PFC	none	G1	0.995607	3.29988e-06	0.00438542	2.87663e-06	1.21905e-07	1.03274e-06	3.04861e-08	G1
S32.C11	966862	2607	Astrocyte	Sample17	32	Cortex	All	PFC	Astrocyte	Neural G0	0.0148642	0.0264325	0.0204216	0.00174609	0.935878	0.000627889	2.95242e-05	Neural G0
S32.D12	972482	3464	Mural	Sample17	32	Cortex	All	PFC	Mural	G1	0.837184	0.000214682	0.00239533	5.12698e-06	0.12404	0.0359659	0.000195739	G1
S32.F12	974664	2991	OPC	Sample17	32	Cortex	All	PFC	OPC	Neural G0	1.39605e-05	5.65897e-07	4.15813e-08	8.99875e-09	0.999985	5.22201e-07	3.29788e-08	Neural G0
S32.H12	975498	3945	OPC	Sample17	32	Cortex	All	PFC	OPC	Neural G0	0.000704773	7.78775e-05	4.47404e-05	6.3804e-07	0.999143	1.10049e-05	1.814e-05	Neural G0
S33.H1	970934	1134	nEN-late	Sample17	32	Cortex	All	0	nEN-late	G1/other	0.998822	3.10704e-06	0.00116941	2.131e-06	1.37204e-07	2.85482e-06	7.714e-07	G1
S33.H2	962513	2684	Microglia	Sample17	32	Cortex	All	0	Microglia	G1	0.385991	0.0337296	0.378741	0.000533992	0.028426	0.169419	0.00315927	Unknown
S33.F3	963857	2708	Microglia	Sample17	32	Cortex	All	0	Microglia	G2/M	0.904274	0.0418843	0.0439979	4.14701e-05	0.000312612	0.000830716	0.00865863	G1
S33.F5	983718	1966	OPC	Sample17	32	Cortex	All	0	OPC	Neural G0	2.89235e-09	4.84248e-09	4.34174e-09	2.35607e-12	1	6.11908e-08	8.16702e-10	Neural G0
S33.G5	978675	4491	OPC	Sample17	32	Cortex	All	0	OPC	Neural G0	0.000185965	1.63347e-05	6.57324e-08	4.11905e-07	0.999797	3.18947e-07	2.66156e-07	Neural G0
S33.B6	976598	4082	Astrocyte	Sample17	32	Cortex	All	0	Astrocyte	Neural G0	4.34395e-06	4.97362e-09	7.50008e-11	4.80689e-12	0.999996	6.0674e-09	6.79812e-11	Neural G0
S33.G6	969858	3708	Astrocyte	Sample17	32	Cortex	All	0	Astrocyte	Neural G0	6.2345e-08	1.91125e-06	5.35486e-10	3.48107e-10	0.999998	7.85e-10	1.95696e-08	Neural G0
S33.G7	977041	2641	Astrocyte	Sample17	32	Cortex	All	0	Astrocyte	Neural G0	7.25671e-07	1.21703e-06	5.52404e-10	2.68224e-09	0.999998	1.26946e-08	1.75795e-08	Neural G0
S33.F8	983531	3194	OPC	Sample17	32	Cortex	All	0	OPC	Neural G0	3.63308e-07	1.75948e-07	4.09732e-09	1.52222e-09	0.999999	2.59831e-08	2.37938e-08	Neural G0
S33.A9	932154	1622	IN-CTX-CGE2	Sample17	32	Cortex	All	0	IN-CTX-CGE	Late G1	0.941081	0.0127174	0.00184367	0.000418388	0.0305587	0.013143	0.000237912	G1
S33.G9	939428	11776	none	Sample17	32	Cortex	All	0	none	G1	0.99572	7.13377e-12	0.00428043	8.7346e-15	9.70764e-15	1.04763e-08	1.6896e-09	G1
S33.F10	972961	2353	Microglia	Sample17	32	Cortex	All	0	Microglia	G1	0.0779668	0.0141395	0.369181	1.61922e-05	0.00106944	0.348556	0.189071	Unknown
S33.G11	970641	3736	Microglia	Sample17	32	Cortex	All	0	Microglia	G1	0.0333357	0.00425014	0.93491	0.000154412	0.00780016	0.00424348	0.0153066	Late G1
S33.B12	971586	8040	Endothelial	Sample17	32	Cortex	All	0	Endothelial	G1	0.392937	0.000150514	0.606804	5.77091e-06	8.36305e-06	7.54408e-05	1.86383e-05	Late G1
S33.C12	969417	2204	Astrocyte	Sample17	32	Cortex	All	0	Astrocyte	Neural G0	6.23171e-05	0.00292468	7.51702e-07	6.58609e-07	0.996996	5.22952e-07	1.54035e-05	Neural G0
S35.A4	971220	2368	RG-div1	Sample18	15	Cortex	0	PFC	RG-div	G2/M	4.40104e-07	0.99999	2.31517e-07	1.3196e-07	3.96452e-06	3.84612e-09	5.53737e-06	G2/M
S35.B4	977009	2713	RG-div1	Sample18	15	Cortex	0	PFC	RG-div	Neural G0	0.000280676	0.000654402	0.00639196	0.000134935	0.005999	0.490718	0.495821	Unknown
S35.C4	967929	1839	Microglia	Sample18	15	Cortex	0	PFC	Microglia	G1	0.168262	0.0601278	0.0393187	0.00615218	0.0121079	0.686688	0.0273429	S
S35.D4	979047	3110	RG-div1	Sample18	15	Cortex	0	PFC	RG-div	G1	0.00031305	0.999678	1.63702e-06	5.82974e-08	4.05177e-06	1.78277e-08	2.75735e-06	G2/M
S35.E4	934984	1687	Microglia	Sample18	15	Cortex	0	PFC	Microglia	G1	0.115182	0.00011183	0.871548	4.6807e-05	2.19654e-06	0.00126158	0.0118476	Late G1
S35.F4	957066	1707	Microglia	Sample18	15	Cortex	0	PFC	Microglia	G1	0.371763	0.370909	0.00281675	7.43021e-09	7.83145e-06	4.09112e-06	0.254499	Unknown
S35.H4	960115	1109	Microglia	Sample18	15	Cortex	0	PFC	Microglia	G1	0.000574192	0.00156167	0.000785	5.09223e-05	7.45091e-07	0.000114225	0.996913	S/G2
S35.B5	970886	1424	IN-CTX-MGE1	Sample18	15	Cortex	0	PFC	IN-CTX-MGE	G2/M	0.978119	7.96248e-05	2.09613e-06	0.00029149	1.19961e-05	0.0214875	8.09313e-06	G1
S35.C5	967255	2659	Microglia	Sample18	15	Cortex	0	PFC	Microglia	G1	0.983286	3.09642e-06	0.0167094	1.29307e-06	3.59068e-10	1.97838e-07	9.1333e-08	G1
S35.D5	964766	2071	Microglia	Sample18	15	Cortex	0	PFC	Microglia	G1	0.476646	0.000100112	0.0034119	2.21964e-05	0.000400568	0.517892	0.00152693	S
S35.E5	981969	2393	IPC-div1	Sample18	15	Cortex	0	PFC	IPC-div	G2/M	2.28005e-17	1	2.0743e-22	4.88479e-18	1.21366e-17	2.60281e-26	7.3849e-19	G2/M
S35.F5	974431	2937	RG-div1	Sample18	15	Cortex	0	PFC	RG-div	Neural G0	0.285663	0.00206838	0.0026359	9.13957e-05	0.293013	0.414687	0.00184176	Unknown
S35.G5	977220	2866	Endothelial	Sample18	15	Cortex	0	PFC	Endothelial	G1	0.736907	0.0539136	0.0024221	0.0121403	0.157226	0.0307758	0.00661602	G1
S35.H5	953939	2266	Microglia	Sample18	15	Cortex	0	PFC	Microglia	G2/M	0.0127758	0.917277	0.0673216	9.6385e-05	2.98311e-05	1.23518e-06	0.00249797	G2/M
S35.A6	956933	1583	Microglia	Sample18	15	Cortex	0	PFC	Microglia	G1	0.0538239	9.2437e-05	0.921694	0.00012186	2.15439e-05	0.0241055	0.000140901	Late G1
S35.B6	970815	2208	Microglia	Sample18	15	Cortex	0	PFC	Microglia	G1	0.999915	4.69517e-05	3.31445e-05	4.40392e-06	5.1118e-08	6.36854e-08	1.0657e-07	G1
S35.E6	973478	2276	Mural	Sample18	15	Cortex	0	PFC	Mural	G1	0.99995	1.1432e-05	3.99522e-06	1.63524e-07	2.60799e-05	6.9874e-06	1.40854e-06	G1
S35.F6	958218	1606	Microglia	Sample18	15	Cortex	0	PFC	Microglia	G1	0.927397	0.000131471	0.0711613	3.304e-07	2.36516e-06	0.000489647	0.000818471	G1
S35.G6	960662	1715	Microglia	Sample18	15	Cortex	0	PFC	Microglia	Late G1	0.723182	0.00427715	0.0850519	6.57004e-07	0.000388502	0.00644678	0.180652	G1
S35.H6	960965	1765	Microglia	Sample18	15	Cortex	0	PFC	Microglia	G1	0.999988	1.91312e-07	1.07303e-05	1.00029e-09	3.87003e-09	4.53388e-07	6.91105e-09	G1
S35.A7	963593	2128	IPC-nEN1	Sample18	15	Cortex	0	PFC	IPC-nEN	Neural G0	0.896741	0.00311226	0.00873568	0.0110473	5.36916e-05	0.0704149	0.00989482	G1
S35.C7	966610	1776	Microglia	Sample18	15	Cortex	0	PFC	Microglia	Late G1	0.687002	0.000169772	0.312593	6.54297e-05	7.91553e-06	0.000117835	4.37055e-05	G1
S35.D7	959814	1713	Microglia	Sample18	15	Cortex	0	PFC	Microglia	G1	0.000287611	0.000361876	0.00160104	9.39054e-08	6.29348e-08	2.48217e-05	0.997724	S/G2
S35.E7	975033	2386	IPC-div1	Sample18	15	Cortex	0	PFC	IPC-div	G1	0.952799	0.0468337	6.16246e-05	2.78293e-06	0.000286476	9.7487e-06	6.98049e-06	G1
S35.F7	974897	3867	IPC-div1	Sample18	15	Cortex	0	PFC	IPC-div	G2/M	0.000544076	0.993026	5.50209e-06	7.24652e-06	0.00339794	7.57407e-05	0.00294376	G2/M
S35.G7	974483	2373	Mural	Sample18	15	Cortex	0	PFC	Mural	G1	0.93663	0.00550255	0.00643997	0.000114293	0.0511421	2.72504e-05	0.000144011	G1
S35.H7	955051	2254	Microglia	Sample18	15	Cortex	0	PFC	Microglia	G1	0.17347	0.00438555	0.789637	0.00391354	0.000702542	0.0267491	0.00114237	Late G1
S35.A8	960006	1983	Microglia	Sample18	15	Cortex	0	PFC	Microglia	G1	0.529233	0.0230769	0.446456	2.37921e-07	8.96915e-06	7.17615e-06	0.00121797	G1
S35.B8	963542	1392	nEN-late	Sample18	15	Cortex	0	PFC	nEN-late	G1	0.999324	0.000180198	1.01764e-05	0.000191143	0.000170499	0.00011568	7.81025e-06	G1
S35.C8	977394	3308	RG-div1	Sample18	15	Cortex	0	PFC	RG-div	G1	0.386293	0.358584	0.119517	0.00272634	0.00662575	0.113537	0.0127173	Unknown
S35.E8	976839	2133	Mural	Sample18	15	Cortex	0	PFC	Mural	G1	0.999984	5.33585e-08	1.60002e-05	5.9761e-09	7.72994e-10	1.08499e-07	7.61541e-09	G1
S35.F8	975960	3100	RG-div1	Sample18	15	Cortex	0	PFC	RG-div	G1	0.00101359	0.998973	2.82625e-06	7.70862e-08	8.78565e-06	7.86382e-09	1.42892e-06	G2/M
S35.G8	962573	2247	Microglia	Sample18	15	Cortex	0	PFC	Microglia	G1	0.95621	0.00107072	0.0224668	0.000565335	1.22363e-05	0.0191668	0.000507586	G1
S35.H8	975994	3318	RG-div1	Sample18	15	Cortex	0	PFC	RG-div	G2/M	2.35527e-05	0.999976	3.12194e-08	1.05624e-07	7.05247e-08	5.57624e-11	8.01932e-09	G2/M
S35.A9	978693	3340	IPC-div1	Sample18	15	Cortex	0	PFC	IPC-div	G2/M	1.95965e-06	0.99999	2.62711e-08	7.07218e-07	1.00301e-06	5.56999e-09	6.3034e-06	G2/M
S35.B9	978194	3468	RG-div1	Sample18	15	Cortex	0	PFC	RG-div	G2/M	7.51122e-07	0.999999	5.57402e-09	2.59312e-07	1.67502e-07	8.47923e-11	1.04922e-08	G2/M
S35.C9	964908	2211	Microglia	Sample18	15	Cortex	0	PFC	Microglia	G1	0.873229	3.96851e-06	0.126762	1.07941e-09	3.44415e-06	1.23151e-06	6.90511e-07	G1
S35.D9	982560	2117	Mural	Sample18	15	Cortex	0	PFC	Mural	G1	0.999947	8.55968e-06	2.07923e-05	1.59248e-07	1.96289e-05	2.75741e-06	9.30404e-07	G1
S35.E9	960680	1970	Microglia	Sample18	15	Cortex	0	PFC	Microglia	Neural G0	0.895523	0.000111287	0.103971	3.17614e-06	4.52704e-05	0.000339101	6.9339e-06	G1
S35.G9	973915	1706	Microglia	Sample18	15	Cortex	0	PFC	Microglia	G1	0.929943	0.0083478	0.0462072	0.0103906	0.00206222	0.00155724	0.00149196	G1
S35.H9	925008	2465	Microglia	Sample18	15	Cortex	0	PFC	Microglia	S/G2	0.979463	0.00857879	0.00998894	5.93458e-06	0.000722671	0.000292145	0.000948908	G1
S35.A10	962703	1447	Microglia	Sample18	15	Cortex	0	PFC	Microglia	G1	1	4.38818e-10	5.53681e-15	1.29126e-15	4.73706e-15	2.88244e-17	3.4417e-17	G1
S35.B10	966040	2156	Microglia	Sample18	15	Cortex	0	PFC	Microglia	G1	1	1.43421e-08	2.57231e-09	3.71066e-11	1.81886e-12	1.4772e-09	5.13862e-11	G1
S35.C10	970459	1874	Microglia	Sample18	15	Cortex	0	PFC	Microglia	G1	0.919316	0.000218621	0.0783094	3.89405e-05	2.20268e-06	0.00148114	0.000633757	G1
S35.E10	958223	1458	Microglia	Sample18	15	Cortex	0	PFC	Microglia	G1	0.884846	0.00270864	0.00427256	6.99318e-06	0.0877644	0.00222355	0.0181782	G1
S35.G10	955037	1781	Microglia	Sample18	15	Cortex	0	PFC	Microglia	Neural G0	0.380979	0.0708555	0.155399	0.00532342	0.013856	0.329727	0.0438599	Unknown
S35.H10	965112	2299	Microglia	Sample18	15	Cortex	0	PFC	Microglia	G1	1.29035e-05	4.83635e-05	0.000650935	2.96046e-05	4.47924e-06	0.0217164	0.977537	S/G2
S36.B1	955509	2260	Microglia	Sample19	16.3	Cortex	0	0	Microglia	Neural G0	0.451557	0.00220008	0.528937	4.91461e-05	0.0028159	0.0123336	0.00210768	Late G1
S36.C1	970224	3474	RG-div1	Sample19	16.3	Cortex	0	0	RG-div	G2/M	0.960036	0.0047254	0.000842552	0.0030371	0.00943717	0.010782	0.0111395	G1
S36.E1	951109	3017	nEN-early2	Sample19	16.3	Cortex	0	0	nEN-early	G1	0.0107334	0.000539289	0.0010071	1.70619e-05	0.00759997	0.947456	0.0326477	S
S36.F1	964064	3653	tRG	Sample19	16.3	Cortex	0	0	tRG	G1	0.132108	0.0871819	0.311359	0.235785	0.0226201	0.0168013	0.194145	Unknown
S36.A2	957089	3216	Microglia	Sample19	16.3	Cortex	0	0	Microglia	G1	0.696127	0.231975	0.0108914	0.00140265	0.0458803	0.0104117	0.00331197	G1
S36.F2	965487	4045	Microglia	Sample19	16.3	Cortex	0	0	Microglia	G1	0.955611	4.57683e-05	0.0396391	0.000147205	0.00011957	0.00432696	0.000110061	G1
S36.B3	986351	1746	Microglia	Sample19	16.3	Cortex	0	0	Microglia	G2/M	0.0618287	9.07367e-05	0.85986	3.33143e-06	0.0559631	0.00635238	0.0159015	Late G1
S36.H3	934331	2233	Microglia	Sample19	16.3	Cortex	0	0	Microglia	G1	0.862108	0.0348241	0.0757238	0.00101999	0.000406008	0.000800032	0.0251177	G1
S36.A4	941614	3755	Microglia	Sample19	16.3	Cortex	0	0	Microglia	G1	0.956	0.00120142	0.0405798	0.000453609	5.64706e-05	0.000899184	0.00080914	G1
S36.E4	967285	3441	Microglia	Sample19	16.3	Cortex	0	0	Microglia	Neural G0	0.565406	0.00564351	0.428464	5.80208e-06	0.000370685	7.65254e-05	3.28914e-05	G1
S36.F4	948434	3194	Microglia	Sample19	16.3	Cortex	0	0	Microglia	G2/M	0.662451	0.00544588	0.00132756	8.03052e-05	0.323963	0.00581614	0.000916287	G1
S36.C5	963789	2664	Microglia	Sample19	16.3	Cortex	0	0	Microglia	G1	0.920715	0.0151025	0.028261	0.000431134	0.0308033	0.00296809	0.00171899	G1
S36.G5	963510	4652	Microglia	Sample19	16.3	Cortex	0	0	Microglia	G1	0.916937	0.0112824	0.0466394	0.00563575	0.00826429	0.00914066	0.00210096	G1
S36.H5	951265	3729	Microglia	Sample19	16.3	Cortex	0	0	Microglia	G1	0.767542	0.00593141	0.19392	0.000302441	0.00153308	0.0127772	0.017994	G1
S36.A6	953182	3812	Microglia	Sample19	16.3	Cortex	0	0	Microglia	G1	0.685922	0.000172816	0.312021	1.33603e-06	1.10738e-05	0.000356105	0.00151614	G1
S36.B6	958293	3582	Microglia	Sample19	16.3	Cortex	0	0	Microglia	G1	0.999991	3.27941e-08	1.01198e-06	2.57849e-08	6.43867e-08	7.40409e-06	1.47023e-09	G1
S36.D6	974450	3339	nEN-early2	Sample19	16.3	Cortex	0	0	nEN-early	G1	0.99996	3.26688e-06	4.88703e-06	1.92106e-05	4.62061e-07	1.13791e-05	3.06552e-07	G1
S36.F6	948299	2765	Microglia	Sample19	16.3	Cortex	0	0	Microglia	G1	0.0116183	0.00874055	0.248142	0.000197441	1.91184e-05	0.000654337	0.730628	S/G2
S36.G6	982878	4955	OPC	Sample19	16.3	Cortex	0	0	OPC	Neural G0	3.26643e-08	3.28186e-07	5.94773e-09	1.64768e-09	0.999994	5.51313e-06	4.74975e-08	Neural G0
S36.C7	956154	3691	Microglia	Sample19	16.3	Cortex	0	0	Microglia	G2/M	0.971901	0.00220143	0.000862598	0.00131792	0.0209059	0.000824013	0.00198725	G1
S36.D7	965809	3774	Microglia	Sample19	16.3	Cortex	0	0	Microglia	G1	0.952184	0.0166601	0.00926214	0.00116874	0.00351245	0.0156221	0.00158998	G1
S36.E7	941817	2444	none	Sample19	16.3	Cortex	0	0	none	G1	0.992361	4.17258e-05	0.00527412	6.65241e-06	2.2024e-05	0.0022907	3.8504e-06	G1
S36.F7	947727	3966	Microglia	Sample19	16.3	Cortex	0	0	Microglia	G1/other	0.0653335	0.0868079	0.82393	4.42353e-05	0.000225867	0.00590597	0.0177527	Late G1
S36.H7	969544	1122	none	Sample19	16.3	Cortex	0	0	none	Neural G0	0.987578	0.000339357	0.00143581	5.56938e-05	0.00327948	0.00682933	0.000482543	G1
S36.A8	981116	1721	IPC-nEN2	Sample19	16.3	Cortex	0	0	IPC-nEN	G1	0.787179	0.000883781	0.000792147	0.000236361	0.20173	0.00912173	5.66703e-05	G1
S36.D8	953242	2610	Microglia	Sample19	16.3	Cortex	0	0	Microglia	G1	0.466607	0.0116364	0.467917	0.000253597	0.0456541	0.00266638	0.00526561	Unknown
S36.F8	950783	2097	none	Sample19	16.3	Cortex	0	0	none	G1	0.999841	4.59598e-07	9.37024e-05	6.26123e-05	1.61849e-07	1.63322e-06	3.19325e-07	G1
S36.G8	968041	2363	none	Sample19	16.3	Cortex	0	0	none	G1	0.447277	0.0019816	0.0207759	0.00184436	0.00570667	0.509262	0.0131521	S
S36.H8	971322	7911	RG-div2	Sample19	16.3	Cortex	0	0	RG-div	Neural G0	0.00484868	0.597119	0.000704923	0.00102696	0.342762	0.00862137	0.0449174	G2/M
S36.A9	978149	4584	IPC-div2	Sample19	16.3	Cortex	0	0	IPC-div	Neural G0	0.209851	2.96971e-05	0.00041155	4.12054e-05	3.55888e-05	0.789478	0.000153573	S
S36.C9	970799	3684	RG-div2	Sample19	16.3	Cortex	0	0	RG-div	Neural G0	0.0663411	0.0189714	0.0107998	0.0391991	0.13152	0.638101	0.0950672	S
S36.D9	953553	2406	nEN-late	Sample19	16.3	Cortex	0	0	nEN-late	S	0.999875	5.71048e-06	5.01889e-05	3.17542e-06	4.88108e-05	1.62383e-05	4.48484e-07	G1
S36.E9	977302	2957	nEN-late	Sample19	16.3	Cortex	0	0	nEN-late	G2/M	0.54447	0.0342567	0.0336895	0.347645	0.0187624	0.020592	0.000585126	G1
S36.F9	962695	3000	vRG	Sample19	16.3	Cortex	0	0	vRG	G1	0.291424	0.638779	0.00756667	0.000650974	0.0391495	0.00112934	0.0213008	G2/M
S36.H9	969693	3392	RG-div2	Sample19	16.3	Cortex	0	0	RG-div	G1	0.956644	0.0108082	0.000515042	0.000318501	0.00898478	0.0226141	0.000114693	G1
S36.A10	976048	6532	RG-div1	Sample19	16.3	Cortex	0	0	RG-div	G1	0.997404	0.0011671	0.000221303	1.40052e-05	0.000305674	0.000813133	7.5146e-05	G1
S36.B10	974889	4583	tRG	Sample19	16.3	Cortex	0	0	tRG	Neural G0	0.520508	0.00311231	0.0290713	0.000241568	0.0294328	0.415029	0.00260474	G1
S36.C10	963154	7776	IPC-div2	Sample19	16.3	Cortex	0	0	IPC-div	G1	0.959047	7.68089e-05	0.0121553	3.61208e-05	0.000125714	0.0285138	4.51896e-05	G1
S36.E10	972425	3197	IPC-div1	Sample19	16.3	Cortex	0	0	IPC-div	S/G2	0.996285	0.00244255	9.65968e-08	4.18766e-09	0.000896651	0.000149994	0.000226024	G1
S36.A11	979692	5018	oRG	Sample19	16.3	Cortex	0	0	oRG	Neural G0	0.975847	0.000217732	3.3465e-05	1.16623e-05	0.0232447	0.000586877	5.80708e-05	G1
S36.B11	976044	7168	RG-div2	Sample19	16.3	Cortex	0	0	RG-div	Neural G0	0.00746001	0.921086	0.00139724	0.00011034	0.00524796	0.000674776	0.0640234	G2/M
S36.C11	963476	3125	nEN-early2	Sample19	16.3	Cortex	0	0	nEN-early	G1	0.981055	0.0015442	0.0135519	0.000946677	0.00173518	0.00112315	4.34105e-05	G1
S36.D11	979906	4080	tRG	Sample19	16.3	Cortex	0	0	tRG	G1	0.728461	0.0348073	0.00627439	0.0595543	0.060849	0.103309	0.00674533	G1
S36.E11	980348	3724	IPC-nEN3	Sample19	16.3	Cortex	0	0	IPC-nEN	G1	0.390745	0.098574	0.0134321	0.00801755	0.177001	0.256724	0.0555067	Unknown
S36.F11	975788	4452	tRG	Sample19	16.3	Cortex	0	0	tRG	G1	0.287251	0.0544437	0.00372847	0.0294713	0.102934	0.51336	0.00881124	S
S36.G11	981356	3367	tRG	Sample19	16.3	Cortex	0	0	tRG	G1	0.341206	0.116246	0.108375	0.0153861	0.157104	0.184931	0.0767513	Unknown
S36.H11	955736	2283	none	Sample19	16.3	Cortex	0	0	none	G1	0.00202322	0.00737206	0.702051	1.9555e-06	0.00113047	0.00614754	0.281273	Late G1
S36.A12	962374	3138	vRG	Sample19	16.3	Cortex	0	0	vRG	Neural G0	0.0274254	0.0157141	0.573596	0.00303489	0.00387513	0.258301	0.118054	Late G1
S36.B12	972620	5851	RG-div1	Sample19	16.3	Cortex	0	0	RG-div	Neural G0	0.155089	0.000441457	0.00236436	0.000544775	0.0353276	0.805621	0.000612543	S
S36.C12	975046	6693	RG-div1	Sample19	16.3	Cortex	0	0	RG-div	Neural G0	0.0266665	0.000436839	0.00219412	0.00984471	9.61993e-05	0.959925	0.000836219	S
S36.D12	959543	2997	IPC-nEN1	Sample19	16.3	Cortex	0	0	IPC-nEN	G1	0.50089	0.0792447	0.0658843	0.000835879	0.0200311	0.209902	0.123212	G1
S36.E12	966109	3281	nEN-early2	Sample19	16.3	Cortex	0	0	nEN-early	G1	0.741333	0.00115111	0.000716222	0.254429	5.47212e-05	0.00229504	2.0893e-05	G1
S36.G12	976996	3612	IPC-div1	Sample19	16.3	Cortex	0	0	IPC-div	G2/M	7.49231e-09	1	3.48084e-14	6.79136e-12	4.50315e-09	1.50172e-14	1.43016e-10	G2/M
S37.A1	975902	2833	nEN-early2	Sample19	16.3	Cortex	VZ	0	nEN-early	G1	0.285488	0.013608	0.000424772	0.166071	0.000940542	0.531185	0.00228227	S
S37.B1	980736	2510	nEN-early2	Sample19	16.3	Cortex	VZ	0	nEN-early	G1	0.885938	0.0148757	0.00231377	0.0495833	0.0354431	0.01083	0.00101583	G1
S37.C1	982818	1042	RG-div2	Sample19	16.3	Cortex	VZ	0	RG-div	G1	9.15974e-10	4.1857e-12	1.12432e-08	1.34535e-14	3.48328e-19	0.00205209	0.997948	S/G2
S37.E1	976664	2656	IPC-nEN1	Sample19	16.3	Cortex	VZ	0	IPC-nEN	Late G1	0.95489	0.0139041	0.0249139	0.00385408	0.000149863	0.00208677	0.000201284	G1
S37.F1	967190	2083	IN-CTX-CGE2	Sample19	16.3	Cortex	VZ	0	IN-CTX-CGE	Neural G0	0.999759	0.000115964	1.62203e-05	1.713e-05	2.27052e-05	3.2484e-05	3.6293e-05	G1
S37.G1	967205	3098	nEN-early2	Sample19	16.3	Cortex	VZ	0	nEN-early	G1	0.961445	0.00111536	5.83507e-05	0.00293345	0.00589588	0.0283638	0.000188378	G1
S37.A2	978770	4343	IPC-div2	Sample19	16.3	Cortex	VZ	0	IPC-div	G2/M	0.0394571	0.17178	0.00139926	0.00996315	0.445484	0.171054	0.160863	Unknown
S37.B2	978506	2588	nEN-early2	Sample19	16.3	Cortex	VZ	0	nEN-early	G2/M	0.0665643	0.0603169	0.000538871	0.0113696	0.788595	0.0717534	0.000862231	Neural G0
S37.D2	976986	2315	nEN-late	Sample19	16.3	Cortex	VZ	0	nEN-late	Neural G0	0.71363	0.00884704	0.00718927	0.00412118	0.0983732	0.16357	0.00426889	G1
S37.E2	973575	2472	IPC-nEN1	Sample19	16.3	Cortex	VZ	0	IPC-nEN	G1	0.138729	0.00532036	0.000567314	0.000540762	0.829735	0.0234087	0.00169839	Neural G0
S37.F2	975413	2800	nEN-early2	Sample19	16.3	Cortex	VZ	0	nEN-early	Neural G0	0.371493	0.0202972	0.327916	0.0419624	0.0135273	0.219179	0.00562569	Unknown
S37.G2	971005	4882	RG-div2	Sample19	16.3	Cortex	VZ	0	RG-div	Neural G0	0.00710159	0.985364	7.48575e-07	1.34107e-06	0.00745124	6.8475e-06	7.48885e-05	G2/M
S37.H2	969764	2116	none	Sample19	16.3	Cortex	VZ	0	none	G2/M	0.996769	0.000472869	0.000351468	2.67088e-06	0.000460103	0.00192516	1.91833e-05	G1
S37.A3	974582	3206	nEN-early2	Sample19	16.3	Cortex	VZ	0	nEN-early	G1	0.998091	0.000141127	0.000959691	0.000214244	4.98277e-05	0.000534804	8.63676e-06	G1
S37.B3	979466	2518	nEN-late	Sample19	16.3	Cortex	VZ	0	nEN-late	G1	0.921888	0.0149626	0.00215922	0.00271349	0.00262461	0.0544939	0.00115859	G1
S37.C3	976744	2855	nEN-early2	Sample19	16.3	Cortex	VZ	0	nEN-early	G1	0.994276	0.000185745	0.0040011	0.000193328	2.15005e-05	0.00129646	2.59812e-05	G1
S37.E3	967489	2748	nEN-early2	Sample19	16.3	Cortex	VZ	0	nEN-early	G1	0.913732	0.0506065	0.00365126	0.00223277	0.00808789	0.0203359	0.00135405	G1
S37.F3	977823	2864	IN-CTX-CGE2	Sample19	16.3	Cortex	VZ	0	IN-CTX-CGE	Neural G0	0.428346	0.0874795	0.00318008	0.0380236	0.348628	0.0883992	0.00594379	Unknown
S37.G3	970474	2653	IPC-div1	Sample19	16.3	Cortex	VZ	0	IPC-div	G2/M	3.31147e-06	0.999995	1.27948e-09	8.76084e-12	1.16086e-07	3.0479e-10	1.91262e-06	G2/M
S37.A4	971667	2877	nEN-late	Sample19	16.3	Cortex	VZ	0	nEN-late	G1	0.976331	0.000815216	0.000851695	0.000403154	0.0203585	0.00102044	0.000219582	G1
S37.B4	977075	2207	IN-CTX-CGE2	Sample19	16.3	Cortex	VZ	0	IN-CTX-CGE	Neural G0	0.190014	1.45164e-05	3.63566e-05	2.88742e-05	9.01384e-05	0.809802	1.39678e-05	S
S37.D4	971106	2338	nEN-early2	Sample19	16.3	Cortex	VZ	0	nEN-early	G1	0.441858	0.00259389	0.0284641	0.000404182	0.143359	0.37942	0.00390058	Unknown
S37.G4	976387	3513	RG-div2	Sample19	16.3	Cortex	VZ	0	RG-div	S/G2	4.65668e-07	0.00369466	9.86476e-06	5.60902e-06	0.000406051	2.14518e-05	0.995862	S/G2
S37.H4	973705	2435	nEN-early2	Sample19	16.3	Cortex	VZ	0	nEN-early	G1	0.962806	0.00101896	0.000863899	0.000472702	0.00953728	0.0246639	0.000636769	G1
S37.A5	977272	4777	oRG	Sample19	16.3	Cortex	VZ	0	oRG	Neural G0	0.00229599	0.000960426	0.000837036	0.000186761	0.990947	0.0037507	0.00102178	Neural G0
S37.B5	977486	3207	nEN-early2	Sample19	16.3	Cortex	VZ	0	nEN-early	Neural G0	0.850586	0.00531521	0.0148018	0.0114803	0.00800113	0.108111	0.00170543	G1
S37.E5	966519	2941	nEN-early2	Sample19	16.3	Cortex	VZ	0	nEN-early	G1	0.941991	0.00218761	0.00125241	0.0022251	0.00133038	0.0505042	0.000509167	G1
S37.F5	975387	1947	nEN-late	Sample19	16.3	Cortex	VZ	0	nEN-late	G1	0.999935	1.09055e-06	1.77337e-06	5.93462e-08	5.83701e-05	3.5209e-06	1.99192e-07	G1
S37.G5	970059	3134	nEN-early2	Sample19	16.3	Cortex	VZ	0	nEN-early	G2/M	0.326721	0.0869284	0.136476	0.00804391	0.0990821	0.337959	0.0047901	Unknown
S37.A6	978756	3982	RG-div1	Sample19	16.3	Cortex	VZ	0	RG-div	Neural G0	0.00280149	0.000244063	0.00477233	0.000510288	0.00251557	0.988986	0.000170435	S
S37.B6	972882	2430	nEN-late	Sample19	16.3	Cortex	VZ	0	nEN-late	G1	0.879359	0.0148376	0.0358426	0.00296095	0.0361598	0.0299501	0.000890254	G1
S37.C6	973463	2272	nEN-late	Sample19	16.3	Cortex	VZ	0	nEN-late	G1	0.999953	2.29504e-06	7.44697e-06	1.78517e-05	9.48308e-07	1.77887e-05	3.56028e-07	G1
S37.D6	971133	2860	nEN-early2	Sample19	16.3	Cortex	VZ	0	nEN-early	G1	0.861392	0.023747	0.0112742	0.013204	0.00822295	0.0807945	0.00136567	G1
S37.E6	978200	2664	IN-CTX-MGE2	Sample19	16.3	Cortex	VZ	0	IN-CTX-MGE	Neural G0	0.351481	0.00247859	0.00587368	0.00105173	0.0407571	0.598046	0.000312545	S
S37.G6	971592	2420	nEN-late	Sample19	16.3	Cortex	VZ	0	nEN-late	G1	0.972	0.00492478	0.000230454	0.0120174	0.000118722	0.00978367	0.000925363	G1
S37.A7	976627	3360	nEN-early2	Sample19	16.3	Cortex	VZ	0	nEN-early	G1	0.975652	0.0144343	0.00128242	0.00107741	0.0016876	0.00553975	0.0003266	G1
S37.B7	974213	2299	nEN-early2	Sample19	16.3	Cortex	VZ	0	nEN-early	M/Early G1	0.945983	0.000416137	0.0123022	0.00153521	0.000141757	0.0396173	4.02655e-06	G1
S37.C7	959689	2283	nEN-late	Sample19	16.3	Cortex	VZ	0	nEN-late	Neural G0	0.307898	0.297604	0.00948514	0.0532935	0.237155	0.0910006	0.00356351	Unknown
S37.E7	977796	3851	RG-div2	Sample19	16.3	Cortex	VZ	0	RG-div	G2/M	0.00422456	0.000167877	5.84943e-05	0.000206785	0.00455066	0.989834	0.000957861	S
S37.F7	973121	2366	none	Sample19	16.3	Cortex	VZ	0	none	G1	0.999992	1.1394e-06	5.04214e-06	1.80181e-06	5.61869e-08	2.72036e-07	3.10596e-08	G1
S37.G7	971840	2439	none	Sample19	16.3	Cortex	VZ	0	none	Late G1	0.993874	0.00528098	0.00029167	3.73658e-08	0.000471139	2.43728e-06	8.00757e-05	G1
S37.H7	973143	2046	none	Sample19	16.3	Cortex	VZ	0	none	G1	0.954498	0.0176643	0.00738876	0.000753938	0.0137317	0.000325491	0.00563788	G1
S37.A8	978233	5192	IPC-div2	Sample19	16.3	Cortex	VZ	0	IPC-div	Neural G0	0.850175	0.0914802	0.0206386	0.000791578	0.00304258	0.0227545	0.0111178	G1
S37.C8	966655	3092	tRG	Sample19	16.3	Cortex	VZ	0	tRG	G1	0.967787	0.00460234	0.0236323	0.000102308	0.00199811	0.00124597	0.000632233	G1
S37.D8	979399	2633	nEN-early2	Sample19	16.3	Cortex	VZ	0	nEN-early	Neural G0	0.560277	0.00142658	0.00248619	0.00382772	0.00143013	0.427558	0.00299443	G1
S37.E8	980466	4059	vRG	Sample19	16.3	Cortex	VZ	0	vRG	Neural G0	0.995215	9.13584e-05	4.51276e-05	3.18517e-05	0.00289584	0.00171815	2.82629e-06	G1
S37.G8	975661	2221	nEN-late	Sample19	16.3	Cortex	VZ	0	nEN-late	Neural G0	0.584164	0.0099785	0.131759	0.0382346	0.0388376	0.192991	0.00403569	G1
S37.H8	967350	1147	none	Sample19	16.3	Cortex	VZ	0	none	G1	0.000209998	0.000215633	0.075409	7.41653e-06	0.000175693	0.641244	0.282738	S
S37.B9	989395	1966	IPC-div2	Sample19	16.3	Cortex	VZ	0	IPC-div	G2/M	2.62847e-08	0.000126352	0.000779637	0.0877023	9.22407e-09	0.91048	0.00091103	S
S37.C9	982818	1246	IN-CTX-MGE2	Sample19	16.3	Cortex	VZ	0	IN-CTX-MGE	Neural G0	0.99794	0.000113391	0.000757008	1.88132e-05	0.000121345	0.00104271	6.41647e-06	G1
S37.D9	973444	2824	nEN-early2	Sample19	16.3	Cortex	VZ	0	nEN-early	Neural G0	0.0206106	0.0155314	0.00857809	0.0110862	0.314439	0.613487	0.0162683	S
S37.E9	971129	2557	nEN-early2	Sample19	16.3	Cortex	VZ	0	nEN-early	G1	0.993586	3.51379e-05	0.00025501	8.99729e-05	2.1615e-05	0.00599674	1.54165e-05	G1
S37.F9	967080	2712	nEN-late	Sample19	16.3	Cortex	VZ	0	nEN-late	G1	0.999969	3.75701e-06	7.40082e-06	1.34289e-06	5.94974e-06	1.20838e-05	1.07823e-07	G1
S37.A10	975966	2884	nEN-early2	Sample19	16.3	Cortex	VZ	0	nEN-early	G1	0.657576	0.0234077	0.0562425	0.22286	0.0113774	0.022494	0.00604264	G1
S37.B10	975498	2494	nEN-early2	Sample19	16.3	Cortex	VZ	0	nEN-early	G1	0.349004	0.174843	0.0073726	0.316664	0.0224159	0.123903	0.0057974	Unknown
S37.C10	977989	2820	nEN-early2	Sample19	16.3	Cortex	VZ	0	nEN-early	G1	0.985594	0.000462934	0.00027126	0.000453743	0.0108993	0.00229417	2.42555e-05	G1
S37.D10	974073	2772	nEN-early2	Sample19	16.3	Cortex	VZ	0	nEN-early	G1	0.848361	0.0104189	0.000224614	0.000289867	0.127232	0.0133354	0.000138879	G1
S37.E10	974052	2453	nEN-late	Sample19	16.3	Cortex	VZ	0	nEN-late	G1	0.945698	0.00128959	0.00321913	0.0022884	0.0234789	0.0232302	0.000795098	G1
S37.F10	972360	2158	none	Sample19	16.3	Cortex	VZ	0	none	G1	0.99988	4.03288e-07	0.00010928	8.55967e-09	9.40258e-06	8.25746e-07	1.20402e-07	G1
S37.G10	982247	2435	nEN-late	Sample19	16.3	Cortex	VZ	0	nEN-late	G1	0.867027	7.30887e-05	0.000302878	0.000114201	0.000217542	0.13225	1.53376e-05	G1
S37.B11	976792	4761	RG-div2	Sample19	16.3	Cortex	VZ	0	RG-div	Neural G0	3.36352e-05	0.000521901	0.000357665	0.00314883	0.00211821	0.950833	0.0429867	S
S37.D11	970120	3011	nEN-early2	Sample19	16.3	Cortex	VZ	0	nEN-early	Neural G0	0.763552	0.0365809	0.00436692	0.0705849	0.0070657	0.112828	0.00502217	G1
S37.E11	970381	2781	nEN-early2	Sample19	16.3	Cortex	VZ	0	nEN-early	G1	0.997898	2.5414e-06	2.40084e-05	9.0396e-05	4.04499e-07	0.00198277	2.00319e-06	G1
S37.B12	978254	5051	RG-div2	Sample19	16.3	Cortex	VZ	0	RG-div	Neural G0	0.0518002	0.0175085	0.002019	0.000390333	0.659913	0.248217	0.0201518	Neural G0
S37.C12	975691	5356	RG-div2	Sample19	16.3	Cortex	VZ	0	RG-div	Neural G0	0.0496581	0.400905	0.00418096	0.00035274	0.511665	0.0234462	0.00979189	Neural G0
S37.D12	982262	4322	oRG	Sample19	16.3	Cortex	VZ	0	oRG	Neural G0	0.0382824	0.0414573	0.000331663	0.000294545	0.903487	0.015328	0.000819269	Neural G0
S37.F12	972557	2655	IN-CTX-CGE2	Sample19	16.3	Cortex	VZ	0	IN-CTX-CGE	G1	0.885782	0.013965	0.000258083	0.00148362	0.0876703	0.00775864	0.00308269	G1
S37.G12	973816	2834	nEN-early2	Sample19	16.3	Cortex	VZ	0	nEN-early	G1	0.999834	1.94471e-05	2.26727e-05	5.72567e-06	8.07563e-06	0.000103371	6.99883e-06	G1
S38.A1	977354	9306	RG-div1	Sample19	16.3	Cortex	SVZ	0	RG-div	G1	0.965412	0.00895608	0.0237817	3.94311e-08	3.9748e-06	0.0018234	2.27192e-05	G1
S38.C1	975790	4755	IPC-nEN1	Sample19	16.3	Cortex	SVZ	0	IPC-nEN	G1	0.995555	0.000126914	0.000661981	0.0020525	8.84935e-05	0.0014959	1.87214e-05	G1
S38.D1	975505	3873	vRG	Sample19	16.3	Cortex	SVZ	0	vRG	Neural G0	0.0119476	0.000104044	4.24143e-06	2.10127e-06	0.986747	0.00117818	1.69598e-05	Neural G0
S38.E1	978506	4456	vRG	Sample19	16.3	Cortex	SVZ	0	vRG	Neural G0	0.244206	0.00499454	0.00104606	0.00139806	0.642022	0.105904	0.00042906	Neural G0
S38.A2	976528	2742	vRG	Sample19	16.3	Cortex	SVZ	0	vRG	Neural G0	0.205321	0.0402769	0.00159995	0.00018497	0.657349	0.0862001	0.00906822	Neural G0
S38.B2	975639	4180	RG-div2	Sample19	16.3	Cortex	SVZ	0	RG-div	G1	0.320403	0.0124537	0.0260751	0.00837749	0.275426	0.339191	0.0180738	Unknown
S38.D2	982909	2863	IN-CTX-MGE1	Sample19	16.3	Cortex	SVZ	0	IN-CTX-MGE	G1	0.995147	0.00368499	0.000190546	0.000171273	0.000369289	0.000324095	0.00011272	G1
S38.E2	972442	3086	nEN-early2	Sample19	16.3	Cortex	SVZ	0	nEN-early	Neural G0	0.991822	0.000957696	0.000131278	0.00668852	9.24058e-05	0.000302409	5.54677e-06	G1
S38.F2	979843	3748	vRG	Sample19	16.3	Cortex	SVZ	0	vRG	Neural G0	0.00427138	0.0105949	0.00036197	0.00169683	0.982533	0.000351913	0.000189837	Neural G0
S38.H2	982597	4212	tRG	Sample19	16.3	Cortex	SVZ	0	tRG	Neural G0	0.984407	0.0016742	0.000139707	0.000550892	0.00601851	0.00700257	0.00020682	G1
S38.A3	975012	2520	nEN-late	Sample19	16.3	Cortex	SVZ	0	nEN-late	Neural G0	0.99962	1.83841e-06	0.000144043	1.67505e-05	3.98864e-05	0.00017757	3.87486e-07	G1
S38.B3	985628	1021	nEN-late	Sample19	16.3	Cortex	SVZ	0	nEN-late	Neural G0	0.999755	1.00322e-06	0.000138402	3.08631e-06	2.76822e-08	0.00010022	2.49173e-06	G1
S38.C3	979357	3935	tRG	Sample19	16.3	Cortex	SVZ	0	tRG	Neural G0	0.0912877	0.228238	0.0150305	0.044711	0.414812	0.0712604	0.13466	Unknown
S38.E3	975060	3259	IPC-nEN1	Sample19	16.3	Cortex	SVZ	0	IPC-nEN	G1	0.964921	0.000814026	0.0073841	0.0232671	6.73195e-05	0.00346105	8.52153e-05	G1
S38.H3	974211	3659	IPC-nEN1	Sample19	16.3	Cortex	SVZ	0	IPC-nEN	G1	0.999969	7.53142e-07	2.0697e-05	5.22517e-06	1.71327e-07	2.06365e-06	1.78065e-06	G1
S38.C4	970789	3248	IPC-nEN1	Sample19	16.3	Cortex	SVZ	0	IPC-nEN	G1	0.839277	0.0558485	0.00554108	0.0631657	0.00608835	0.0280973	0.00198242	G1
S38.D4	978077	3190	IPC-nEN3	Sample19	16.3	Cortex	SVZ	0	IPC-nEN	G1	0.994326	0.00260855	0.000158714	0.000188968	0.00249798	0.000128796	9.07689e-05	G1
S38.E4	971297	3382	tRG	Sample19	16.3	Cortex	SVZ	0	tRG	G1	0.998174	0.000747033	3.82218e-06	0.00012471	0.00028583	0.000642917	2.15328e-05	G1
S38.G4	978820	4625	tRG	Sample19	16.3	Cortex	SVZ	0	tRG	G1	0.0429275	4.3344e-05	0.00123495	8.57866e-05	0.000222098	0.955378	0.000108709	S
S38.H4	971317	2051	nEN-late	Sample19	16.3	Cortex	SVZ	0	nEN-late	G1	0.0582641	0.00390772	0.00104985	0.00010557	0.924757	0.0066217	0.00529438	Neural G0
S38.A5	982896	3965	RG-div2	Sample19	16.3	Cortex	SVZ	0	RG-div	G1	0.0171378	0.000413878	5.37011e-05	0.0122656	0.000426207	0.934432	0.0352709	S
S38.C5	968472	3172	nEN-early2	Sample19	16.3	Cortex	SVZ	0	nEN-early	G1	0.999198	3.49056e-05	3.88717e-05	0.000114684	0.000117413	0.000488135	8.20141e-06	G1
S38.D5	975461	2541	vRG	Sample19	16.3	Cortex	SVZ	0	vRG	Neural G0	0.460951	0.000165139	3.26784e-06	2.80795e-06	0.538664	0.000210632	3.62221e-06	Neural G0
S38.E5	982309	5040	RG-div1	Sample19	16.3	Cortex	SVZ	0	RG-div	G1	0.000140767	0.998508	1.61326e-05	5.32698e-06	0.00014393	1.09959e-05	0.00117493	G2/M
S38.F5	971049	4319	IPC-div2	Sample19	16.3	Cortex	SVZ	0	IPC-div	G2/M	0.0012029	0.998614	7.60505e-07	1.33103e-06	2.31055e-06	2.64093e-06	0.000176377	G2/M
S38.G5	978882	3916	tRG	Sample19	16.3	Cortex	SVZ	0	tRG	G1	0.957168	0.00106696	0.0138776	0.00253181	0.000827163	0.0232055	0.00132308	G1
S38.H5	980190	5142	RG-div1	Sample19	16.3	Cortex	SVZ	0	RG-div	G1	0.189032	0.0837486	0.00449452	0.00810462	0.00214939	0.692904	0.0195666	S
S38.C6	971421	2373	nEN-late	Sample19	16.3	Cortex	SVZ	0	nEN-late	G1	0.693583	0.296597	0.000405415	0.00234376	0.00592308	0.00108904	5.84017e-05	G1
S38.D6	981626	4251	tRG	Sample19	16.3	Cortex	SVZ	0	tRG	Neural G0	0.329574	0.0019218	0.00293683	0.000743704	0.0411477	0.62269	0.000985235	S
S38.E6	983000	5078	RG-div1	Sample19	16.3	Cortex	SVZ	0	RG-div	G2/M	4.01002e-07	1	1.57435e-10	1.20866e-10	2.62207e-08	3.65114e-12	3.91947e-09	G2/M
S38.F6	980372	4136	RG-div2	Sample19	16.3	Cortex	SVZ	0	RG-div	G1	0.999351	8.85512e-05	5.098e-05	9.20662e-06	0.000135162	0.000350381	1.46148e-05	G1
S38.G6	981549	5452	RG-div1	Sample19	16.3	Cortex	SVZ	0	RG-div	G1	0.00632302	0.00395488	0.00312713	0.00107709	0.00201164	0.947679	0.0358268	S
S38.H6	980249	3221	tRG	Sample19	16.3	Cortex	SVZ	0	tRG	G1	0.998784	0.000142702	0.000152808	3.59205e-05	0.000806679	7.54303e-05	2.30549e-06	G1
S38.B7	973774	5042	RG-div2	Sample19	16.3	Cortex	SVZ	0	RG-div	Neural G0	0.0480835	0.00152568	0.0148974	0.00131626	0.0864959	0.844064	0.00361713	S
S38.C7	973881	3029	nEN-early2	Sample19	16.3	Cortex	SVZ	0	nEN-early	G1	0.670585	0.260743	0.000950024	0.0545579	0.0117261	0.000780189	0.000657482	G1
S38.D7	965017	3024	nEN-early2	Sample19	16.3	Cortex	SVZ	0	nEN-early	G2/M	0.951879	0.0127236	0.00626889	0.0166601	0.00414414	0.00794309	0.000381049	G1
S38.E7	980867	3526	IPC-nEN3	Sample19	16.3	Cortex	SVZ	0	IPC-nEN	G1	0.933099	0.00435324	0.00247243	0.0178556	0.00531998	0.0361488	0.000751014	G1
S38.F7	965642	3263	nEN-early2	Sample19	16.3	Cortex	SVZ	0	nEN-early	G1	0.334421	0.0211896	0.000156681	0.000401545	0.635319	0.00823166	0.000280489	Neural G0
S38.G7	971426	3061	nEN-early2	Sample19	16.3	Cortex	SVZ	0	nEN-early	G1	0.973241	0.00228865	0.000431177	0.00843256	0.0067779	0.00867304	0.000155523	G1
S38.B8	980439	4269	tRG	Sample19	16.3	Cortex	SVZ	0	tRG	Neural G0	0.304171	0.00132796	0.00148048	0.000414652	0.0462926	0.645811	0.000502665	S
S38.E8	977153	2610	nEN-early2	Sample19	16.3	Cortex	SVZ	0	nEN-early	G1	0.96246	0.0305511	0.000757808	0.00101993	0.00446904	0.000600442	0.000142032	G1
S38.F8	983104	4292	RG-div1	Sample19	16.3	Cortex	SVZ	0	RG-div	G1	0.0080739	4.35788e-05	0.000154922	0.000396248	8.30754e-05	0.990854	0.000394759	S
S38.G8	978356	2820	nEN-early2	Sample19	16.3	Cortex	SVZ	0	nEN-early	G1	0.988361	0.00100793	0.000832409	0.000419735	0.000172007	0.00911188	9.48218e-05	G1
S38.H8	972589	2990	nEN-early2	Sample19	16.3	Cortex	SVZ	0	nEN-early	G1	0.969272	0.00122786	0.00562076	0.0021398	0.00575657	0.0157469	0.000236109	G1
S38.A9	975322	3947	tRG	Sample19	16.3	Cortex	SVZ	0	tRG	G1	0.372148	0.00334089	0.000114266	6.71676e-05	0.603253	0.018298	0.00277847	Neural G0
S38.B9	974165	5626	RG-div2	Sample19	16.3	Cortex	SVZ	0	RG-div	Neural G0	0.00374886	0.0014621	0.000353186	5.2429e-05	0.00668292	0.949652	0.0380486	S
S38.C9	976538	5060	RG-div1	Sample19	16.3	Cortex	SVZ	0	RG-div	G1	8.70158e-05	2.81424e-05	0.000175916	3.38208e-06	0.000158626	0.984413	0.0151342	S
S38.D9	969552	2790	nEN-late	Sample19	16.3	Cortex	SVZ	0	nEN-late	G1	0.90878	0.00086183	0.00347959	0.000640406	0.00492912	0.0810357	0.000272854	G1
S38.E9	980142	4940	IPC-div2	Sample19	16.3	Cortex	SVZ	0	IPC-div	G1	0.00499412	0.142792	0.0050848	0.00787916	0.00510282	0.616492	0.217655	S
S38.F9	972653	2697	IN-CTX-MGE1	Sample19	16.3	Cortex	SVZ	0	IN-CTX-MGE	Neural G0	0.999574	3.46478e-05	2.05985e-05	7.02901e-05	1.17064e-05	0.00027379	1.47903e-05	G1
S38.G9	976035	3144	nEN-late	Sample19	16.3	Cortex	SVZ	0	nEN-late	G1	0.993498	0.000144608	0.00121245	0.000166735	0.00045579	0.00447815	4.41646e-05	G1
S38.B10	979308	3261	nEN-early2	Sample19	16.3	Cortex	SVZ	0	nEN-early	Neural G0	0.942887	0.00094845	0.000264447	0.000530638	0.000307375	0.0532039	0.00185759	G1
S38.C10	975389	3326	nEN-early2	Sample19	16.3	Cortex	SVZ	0	nEN-early	G1	0.99057	0.00230486	0.00189653	0.00238069	0.000514554	0.00211508	0.000218455	G1
S38.D10	964773	2558	nEN-early2	Sample19	16.3	Cortex	SVZ	0	nEN-early	G1	0.378028	0.1165	0.0109797	0.0810382	0.251742	0.159856	0.00185569	Unknown
S38.F10	977437	2800	IN-CTX-MGE1	Sample19	16.3	Cortex	SVZ	0	IN-CTX-MGE	Neural G0	0.738554	0.0191054	0.037408	0.0943825	0.0581438	0.0514144	0.000991964	G1
S38.B11	979534	2318	IN-CTX-MGE1	Sample19	16.3	Cortex	SVZ	0	IN-CTX-MGE	G2/M	0.999893	6.1377e-05	1.16e-05	1.98206e-05	1.75479e-06	1.1161e-05	1.6668e-06	G1
S38.C11	977173	3164	nEN-early2	Sample19	16.3	Cortex	SVZ	0	nEN-early	G1	0.952102	0.0416132	0.000417163	0.00200333	0.00121765	0.00255256	9.43636e-05	G1
S38.D11	975156	3610	IPC-nEN1	Sample19	16.3	Cortex	SVZ	0	IPC-nEN	Neural G0	0.406151	0.043412	0.00783798	0.0137941	0.345986	0.173614	0.00920397	Unknown
S38.F11	972557	2852	nEN-early2	Sample19	16.3	Cortex	SVZ	0	nEN-early	G1	0.130679	0.00720331	0.0104968	0.0146618	0.00619811	0.825526	0.00523514	S
S38.H11	977932	2528	IN-CTX-CGE2	Sample19	16.3	Cortex	SVZ	0	IN-CTX-CGE	Neural G0	0.595706	0.257797	0.00284875	0.0890061	0.0158815	0.0377041	0.00105715	G1
S38.A12	978960	5498	RG-div1	Sample19	16.3	Cortex	SVZ	0	RG-div	G2/M	0.000105256	0.99988	2.44065e-07	1.07244e-07	8.45028e-07	1.84253e-08	1.3899e-05	G2/M
S41.A1	977337	3153	vRG	Sample20	13.3	GE	0	MGE	vRG	S/G2	5.47366e-06	0.999858	4.63594e-07	3.98591e-06	3.05881e-05	2.55847e-07	0.00010122	G2/M
S41.C1	973728	1764	MGE-RG1	Sample20	13.3	GE	0	MGE	MGE-RG	G1	0.999414	4.23568e-05	0.000478927	1.56214e-05	1.89012e-06	3.30764e-05	1.4387e-05	G1
S41.D1	971895	1448	nIN1	Sample20	13.3	GE	0	MGE	nIN	G1	0.987744	0.00171805	0.00136867	0.00457701	0.000146305	0.00402955	0.000415961	G1
S41.E1	975735	1347	nIN2	Sample20	13.3	GE	0	MGE	nIN	Neural G0	0.998242	2.58189e-05	0.000158907	8.72827e-07	0.000367132	0.0011871	1.85038e-05	G1
S41.F1	981881	2062	EN-V1-1	Sample20	13.3	GE	0	MGE	EN-V1	M/Early G1	0.183025	4.60053e-06	0.376277	0.00130621	9.23174e-08	0.437858	0.0015288	Unknown
S41.G1	972871	1540	RG-div1	Sample20	13.3	GE	0	MGE	RG-div	G1	0.997459	0.000356331	0.00181239	3.5662e-07	0.000358426	9.58859e-06	4.11504e-06	G1
S41.H1	979557	2724	nEN-early2	Sample20	13.3	GE	0	MGE	nEN-early	G1	0.730835	0.0583112	0.00269113	0.0351631	0.0183108	0.152005	0.00268413	G1
S41.A2	975146	1988	IN-STR	Sample20	13.3	GE	0	MGE	IN-STR	Neural G0	0.132392	0.00266978	0.0144305	0.000350041	0.835159	0.0140353	0.000963399	Neural G0
S41.B2	982617	1972	IN-CTX-CGE1	Sample20	13.3	GE	0	MGE	IN-CTX-CGE	Neural G0	0.955363	0.00856101	0.00199192	0.00240092	0.0185242	0.011379	0.00177995	G1
S41.C2	977113	1579	IN-CTX-CGE1	Sample20	13.3	GE	0	MGE	IN-CTX-CGE	Neural G0	0.000292074	0.00209438	0.000256325	0.00784345	0.010465	0.977633	0.0014154	S
S41.D2	984096	1525	nIN2	Sample20	13.3	GE	0	MGE	nIN	Neural G0	0.999937	2.30965e-05	3.21919e-06	2.95751e-07	2.70292e-05	8.58047e-06	1.97018e-07	G1
S41.E2	974999	1545	IN-CTX-CGE2	Sample20	13.3	GE	0	MGE	IN-CTX-CGE	Late G1	0.157853	0.38231	0.124949	0.317577	0.000730466	0.00959677	0.00698243	Unknown
S41.F2	973168	2334	MGE-IPC2	Sample20	13.3	GE	0	MGE	MGE-IPC	G2/M	0.000234138	0.0959247	2.50582e-05	3.88528e-06	0.00557079	0.0667066	0.831535	S/G2
S41.G2	977805	2885	MGE-IPC1	Sample20	13.3	GE	0	MGE	MGE-IPC	G2/M	4.27398e-13	1	5.74591e-17	5.91737e-17	3.53634e-14	2.14644e-20	3.05702e-14	G2/M
S41.H2	965618	1254	nIN2	Sample20	13.3	GE	0	MGE	nIN	G1	0.00825684	0.000560466	0.988869	0.00014169	0.000376889	0.00149117	0.000303847	Late G1
S41.A3	983134	1877	MGE-div	Sample20	13.3	GE	0	MGE	MGE-div	G1	4.93492e-06	3.69568e-07	1.31356e-06	3.36552e-07	2.4602e-06	0.99927	0.000720113	S
S41.B3	971929	2101	MGE-IPC2	Sample20	13.3	GE	0	MGE	MGE-IPC	G2/M	1.07043e-07	0.999999	2.62932e-09	6.76033e-10	3.02022e-07	1.83543e-11	3.06698e-08	G2/M
S41.C3	964478	1495	nIN1	Sample20	13.3	GE	0	MGE	nIN	Neural G0	0.0206577	0.00228802	0.00426974	0.000100282	0.48568	0.456055	0.0309492	Unknown
S41.D3	977166	1863	MGE-RG2	Sample20	13.3	GE	0	MGE	MGE-RG	G1	0.000882616	6.81763e-06	0.000179508	2.88783e-06	8.32611e-06	0.998783	0.000136481	S
S41.E3	970495	2416	MGE-IPC1	Sample20	13.3	GE	0	MGE	MGE-IPC	G2/M	1.00832e-10	1	2.52407e-12	1.67178e-14	7.02699e-10	1.02352e-15	1.09232e-09	G2/M
S41.G3	976725	1867	nIN1	Sample20	13.3	GE	0	MGE	nIN	G1	0.999958	1.79313e-05	5.4108e-06	8.11624e-06	2.76419e-07	9.76755e-06	2.44709e-07	G1
S41.H3	977327	2052	MGE-RG1	Sample20	13.3	GE	0	MGE	MGE-RG	G1	0.782942	0.0019133	0.132432	4.2937e-05	0.078191	0.00415299	0.000325188	G1
S41.A4	972754	1293	nIN1	Sample20	13.3	GE	0	MGE	nIN	G1	0.997544	0.000280807	0.000501817	4.67838e-06	0.00150883	0.000126202	3.38933e-05	G1
S41.B4	966646	1687	nIN1	Sample20	13.3	GE	0	MGE	nIN	G1	0.968472	0.000756883	0.00704843	0.00050838	0.00494711	0.0178251	0.000442463	G1
S41.C4	976197	2405	MGE-IPC2	Sample20	13.3	GE	0	MGE	MGE-IPC	G2/M	0.00250414	0.994428	4.50598e-05	4.21053e-07	0.00301866	2.25099e-08	3.70364e-06	G2/M
S41.E4	978366	2177	nEN-late	Sample20	13.3	GE	0	MGE	nEN-late	Neural G0	0.0738098	0.0206044	0.0373764	0.0199885	0.832046	0.00768661	0.00848845	Neural G0
S41.F4	974405	1606	nIN2	Sample20	13.3	GE	0	MGE	nIN	G1	0.396763	0.0262064	3.39183e-05	8.03934e-05	0.572542	0.00358494	0.000789805	Neural G0
S41.G4	974091	1867	MGE-IPC3	Sample20	13.3	GE	0	MGE	MGE-IPC	Neural G0	0.0550772	0.120262	0.0208969	0.0129343	0.0975028	0.524046	0.169281	S
S41.H4	977061	2776	MGE-IPC1	Sample20	13.3	GE	0	MGE	MGE-IPC	G2/M	6.11463e-15	1	1.78985e-22	3.58052e-22	5.96244e-16	5.16632e-26	6.63477e-19	G2/M
S41.B5	980260	1329	IN-STR	Sample20	13.3	GE	0	MGE	IN-STR	Neural G0	0.999189	0.00027454	2.57424e-08	2.8254e-07	0.000523283	8.10249e-06	4.71682e-06	G1
S41.D5	979384	1147	nIN2	Sample20	13.3	GE	0	MGE	nIN	G1	0.00624906	0.00130822	0.656615	0.000979765	0.00119724	0.333577	7.33299e-05	Late G1
S41.E5	976053	1726	Microglia	Sample20	13.3	GE	0	MGE	Microglia	G2/M	0.989649	0.00472074	0.00183819	0.00103316	0.000104225	0.000364267	0.00229069	G1
S41.H5	976832	2881	MGE-IPC2	Sample20	13.3	GE	0	MGE	MGE-IPC	M/Early G1	2.6126e-05	3.68639e-05	4.4412e-05	3.33868e-05	2.01897e-06	0.980832	0.0190257	S
S41.C6	976246	1738	nIN1	Sample20	13.3	GE	0	MGE	nIN	G1	0.862701	0.0303069	0.00148686	0.0032016	0.0970181	0.00337121	0.00191405	G1
S41.D6	966088	1314	nIN2	Sample20	13.3	GE	0	MGE	nIN	G1	0.00639472	0.522032	0.000808348	0.424848	0.00213439	0.0418808	0.00190209	G2/M
S41.E6	978783	1980	MGE-IPC3	Sample20	13.3	GE	0	MGE	MGE-IPC	Neural G0	6.6874e-09	3.43914e-11	4.85041e-09	6.30476e-10	2.02624e-08	0.999983	1.70064e-05	S
S41.G6	984399	1378	nIN2	Sample20	13.3	GE	0	MGE	nIN	G1	0.000467183	0.866987	0.0114741	0.0414326	0.0757561	7.23734e-05	0.00381035	G2/M
S41.E7	973758	1902	IN-CTX-MGE1	Sample20	13.3	GE	0	MGE	IN-CTX-MGE	G2/M	0.995501	0.000419544	0.000809781	0.000207722	0.000186835	0.00287178	3.72586e-06	G1
S41.F7	972103	2536	MGE-RG2	Sample20	13.3	GE	0	MGE	MGE-RG	G1	0.000369054	1.09604e-06	0.000462299	4.6606e-05	1.68571e-07	0.999101	1.96691e-05	S
S41.G7	953870	1630	MGE-RG1	Sample20	13.3	GE	0	MGE	MGE-RG	Neural G0	0.047615	0.000404124	0.000114202	3.05726e-05	0.933819	0.0163076	0.00170963	Neural G0
S41.A8	980217	2205	MGE-IPC2	Sample20	13.3	GE	0	MGE	MGE-IPC	G1	0.0735956	0.0155207	0.00381851	0.000340506	0.381086	0.512756	0.0128828	S
S41.C8	970368	1569	nIN2	Sample20	13.3	GE	0	MGE	nIN	G1	0.998763	3.07548e-05	1.20461e-06	0.000373479	0.000114768	0.000714884	1.73968e-06	G1
S41.D8	970687	1231	nIN2	Sample20	13.3	GE	0	MGE	nIN	Neural G0	0.324225	0.00537253	1.54928e-05	5.41376e-05	0.669646	0.000214328	0.000472656	Neural G0
S41.E8	974636	1536	IN-CTX-CGE2	Sample20	13.3	GE	0	MGE	IN-CTX-CGE	G1	0.976741	0.00338513	0.00668459	0.00271281	0.00786972	0.00172534	0.000881544	G1
S41.F8	975355	2242	MGE-IPC2	Sample20	13.3	GE	0	MGE	MGE-IPC	G2/M	0.0202635	0.283745	0.0125468	0.00102075	0.00189154	0.671774	0.0087587	S
S41.G8	978782	2026	MGE-IPC3	Sample20	13.3	GE	0	MGE	MGE-IPC	G1	0.00647594	0.00240832	0.000898866	0.00993032	0.00071788	0.97137	0.00819901	S
S41.H8	976898	1826	nIN1	Sample20	13.3	GE	0	MGE	nIN	G2/M	0.95888	0.0157668	0.0145158	0.000250629	0.00595423	0.00418756	0.000445096	G1
S41.A9	977602	1530	IN-STR	Sample20	13.3	GE	0	MGE	IN-STR	Neural G0	0.982909	0.000774606	0.00074713	0.00186816	0.0101417	0.003425	0.000134099	G1
S41.B9	974500	1521	nIN1	Sample20	13.3	GE	0	MGE	nIN	G1	0.99714	0.000143852	0.00109591	4.10937e-05	0.000103354	0.00141496	6.04939e-05	G1
S41.D9	978320	1234	MGE-IPC3	Sample20	13.3	GE	0	MGE	MGE-IPC	Neural G0	0.000453297	9.7776e-05	0.000784334	0.997942	3.22143e-07	0.000213019	0.000509217	M/Early G1
S41.E9	973168	2267	MGE-div	Sample20	13.3	GE	0	MGE	MGE-div	S/G2	0.00101549	0.979863	6.12163e-06	5.39267e-06	1.8872e-05	9.83737e-05	0.018993	G2/M
S41.F9	977303	1562	nIN3	Sample20	13.3	GE	0	MGE	nIN	Neural G0	0.986638	0.00100562	0.00268105	0.00141737	8.55546e-05	0.00728293	0.000889585	G1
S41.G9	973621	2309	MGE-RG1	Sample20	13.3	GE	0	MGE	MGE-RG	G1	0.0159707	0.000709626	0.000761275	8.52689e-06	0.957837	0.024388	0.000324817	Neural G0
S41.B10	978765	3199	MGE-RG2	Sample20	13.3	GE	0	MGE	MGE-RG	G2/M	0.0306858	0.571259	0.0197246	0.000334093	0.256728	0.096526	0.0247425	G2/M
S41.C10	976663	1384	nIN2	Sample20	13.3	GE	0	MGE	nIN	G1	0.257161	0.0628207	0.0485642	0.0192368	0.417792	0.19123	0.00319516	Unknown
S41.H10	975245	2303	nEN-early2	Sample20	13.3	Cortex	All	V1	nEN-early	G2/M	0.923245	0.00639608	0.00143746	0.0166537	0.0151537	0.0337948	0.00331975	G1
S41.A11	972321	2073	IN-CTX-MGE2	Sample20	13.3	Cortex	All	V1	IN-CTX-MGE	G1	0.656086	0.0146925	0.000947775	0.127957	0.17701	0.0229002	0.000407123	G1
S41.C11	978165	2611	EN-V1-1	Sample20	13.3	Cortex	All	V1	EN-V1	Neural G0	0.997857	0.000172898	0.00132785	0.000231553	6.51217e-05	0.000338119	7.27109e-06	G1
S41.A12	952168	1678	vRG	Sample20	13.3	Cortex	All	V1	vRG	Neural G0	0.998891	1.36959e-09	3.20102e-09	1.34964e-13	2.57234e-05	0.00108352	2.87827e-08	G1
S41.C12	980468	2904	EN-V1-2	Sample20	13.3	Cortex	All	V1	EN-V1	Neural G0	0.914569	0.0211443	0.00158539	0.03514	0.0158541	0.0111756	0.000531928	G1
S41.F12	975739	2575	EN-V1-1	Sample20	13.3	Cortex	All	V1	EN-V1	Neural G0	0.212729	0.0402986	0.00144796	0.00154519	0.596561	0.139258	0.00816019	Neural G0
S41.G12	974656	3681	RG-div1	Sample20	13.3	Cortex	All	V1	RG-div	G2/M	7.5095e-06	0.999992	5.06891e-09	1.51315e-09	6.70042e-07	2.02334e-10	2.10849e-08	G2/M
S42.B1	972226	3289	IPC-nEN1	Sample20	13.3	Cortex	All	V1	IPC-nEN	G1	0.313697	0.0486157	0.0583655	0.157403	0.0862971	0.321102	0.0145194	Unknown
S42.D1	976001	2800	IPC-nEN1	Sample20	13.3	Cortex	All	V1	IPC-nEN	Neural G0	0.20401	0.0918136	0.00543656	0.266712	0.0744433	0.345841	0.0117424	Unknown
S42.E1	980147	4695	EN-V1-2	Sample20	13.3	Cortex	All	V1	EN-V1	Neural G0	0.995339	0.000350421	0.000178312	0.00214967	0.000173897	0.00179681	1.16718e-05	G1
S42.F1	979232	2840	EN-V1-1	Sample20	13.3	Cortex	All	V1	EN-V1	G1	0.791558	0.0633224	0.00806715	0.00677686	0.0172557	0.110206	0.00281398	G1
S42.G1	971015	3292	IPC-nEN1	Sample20	13.3	Cortex	All	V1	IPC-nEN	Neural G0	0.992438	0.000390891	2.11793e-05	1.44296e-05	0.00662686	0.000490056	1.8458e-05	G1
S42.H1	976531	3712	RG-div2	Sample20	13.3	Cortex	All	V1	RG-div	G2/M	9.96185e-07	0.999997	9.29463e-09	4.94667e-08	4.39824e-08	1.51413e-09	1.80306e-06	G2/M
S42.A2	974482	3400	nEN-early2	Sample20	13.3	Cortex	All	V1	nEN-early	Neural G0	0.993192	0.000173229	0.000614883	0.000243233	0.000603143	0.00511077	6.29694e-05	G1
S42.B2	974524	3213	IPC-nEN1	Sample20	13.3	Cortex	All	V1	IPC-nEN	Neural G0	0.000777344	0.00119343	2.01612e-05	2.84307e-05	0.997148	0.000721195	0.000111189	Neural G0
S42.C2	977388	3567	EN-V1-1	Sample20	13.3	Cortex	All	V1	EN-V1	Neural G0	0.998619	0.000419302	0.000100855	0.000373883	0.000124016	0.000356927	6.29897e-06	G1
S42.E2	973329	3988	EN-V1-1	Sample20	13.3	Cortex	All	V1	EN-V1	Neural G0	0.986791	0.00248616	8.70495e-05	0.00160569	0.00650341	0.00247318	5.31304e-05	G1
S42.F2	975420	3734	RG-div2	Sample20	13.3	Cortex	All	V1	RG-div	Neural G0	0.999957	3.38357e-06	2.09782e-06	2.74683e-06	2.64729e-05	8.20422e-06	5.45901e-08	G1
S42.H2	981376	4606	EN-PFC2	Sample20	13.3	Cortex	All	V1	EN-PFC	Neural G0	0.887721	0.0260831	0.00256156	0.0307911	0.0109378	0.0417026	0.000203163	G1
S42.A3	974817	3430	IPC-div1	Sample20	13.3	Cortex	All	V1	IPC-div	G2/M	5.73844e-06	0.99999	9.05797e-07	6.56264e-07	1.81673e-06	1.22526e-08	8.68444e-07	G2/M
S42.B3	967334	2625	nEN-late	Sample20	13.3	Cortex	All	V1	nEN-late	Neural G0	0.991135	3.42126e-06	1.15576e-05	2.42147e-05	0.000105036	0.00871937	1.1191e-06	G1
S42.C3	979043	3521	EN-V1-2	Sample20	13.3	Cortex	All	V1	EN-V1	Neural G0	0.869004	0.0093809	0.00185468	0.00197987	0.087063	0.0298573	0.000860489	G1
S42.D3	976060	3440	EN-V1-1	Sample20	13.3	Cortex	All	V1	EN-V1	Neural G0	0.938979	0.00985057	0.000842927	0.00523526	0.000298628	0.0442806	0.000512595	G1
S42.A4	966216	2539	EN-V1-2	Sample20	13.3	Cortex	All	V1	EN-V1	Neural G0	0.803562	0.151103	0.0142173	0.0122985	0.0134567	0.00343819	0.00192368	G1
S42.B4	977185	3795	EN-V1-2	Sample20	13.3	Cortex	All	V1	EN-V1	Neural G0	0.851829	0.0334382	0.0144606	0.0613837	0.00802514	0.0301237	0.000739101	G1
S42.D4	951723	2157	nEN-late	Sample20	13.3	Cortex	All	V1	nEN-late	G1	0.966709	0.0006225	0.0035071	7.08178e-05	0.0263996	0.0025137	0.000177482	G1
S42.F4	975667	3148	EN-V1-1	Sample20	13.3	Cortex	All	V1	EN-V1	Neural G0	0.218868	0.112556	0.00741415	0.0260248	0.400967	0.223397	0.010773	Unknown
S42.G4	979103	4099	EN-V1-2	Sample20	13.3	Cortex	All	V1	EN-V1	Neural G0	0.994842	0.000640373	0.00132718	0.000764011	0.000201364	0.002155	6.97308e-05	G1
S42.C5	978882	3800	EN-V1-2	Sample20	13.3	Cortex	All	V1	EN-V1	Neural G0	0.933053	0.00396964	0.00066169	0.0246346	0.00438677	0.0323491	0.000945644	G1
S42.D5	979560	3696	EN-V1-1	Sample20	13.3	Cortex	All	V1	EN-V1	Neural G0	0.999746	0.000100576	2.79417e-05	9.89969e-06	8.13974e-05	3.00045e-05	4.66783e-06	G1
S42.A6	979949	3998	EN-V1-2	Sample20	13.3	Cortex	All	V1	EN-V1	Neural G0	0.518538	0.00830599	0.00490459	0.286707	0.000561208	0.180497	0.000486651	G1
S42.B6	974025	2498	nEN-early2	Sample20	13.3	Cortex	All	V1	nEN-early	G1	0.957154	0.000780488	0.0118671	0.000295624	0.0117445	0.0180088	0.0001491	G1
S42.D6	981252	1199	IN-CTX-MGE1	Sample21	18.5	Cortex	All	V1	IN-CTX-MGE	G2/M	0.985726	0.00162746	0.000300858	3.51643e-05	0.0116078	0.000674889	2.84002e-05	G1
S42.G6	969658	2497	nEN-early2	Sample21	18.5	Cortex	All	V1	nEN-early	M/Early G1	0.856414	0.0065229	0.000861008	0.134397	0.000208052	0.00158348	1.32964e-05	G1
S42.E7	975923	3165	EN-V1-3	Sample21	18.5	Cortex	All	V1	EN-V1	G2/M	0.571449	0.0729007	0.00966752	0.0239633	0.285867	0.0165702	0.0195818	G1
S42.F7	957536	3809	oRG	Sample21	18.5	Cortex	All	V1	oRG	Neural G0	0.487418	0.00111847	1.44559e-05	8.82596e-06	0.511294	0.000128419	1.73463e-05	Neural G0
S42.H7	977276	2941	nEN-early2	Sample21	18.5	Cortex	All	V1	nEN-early	M/Early G1	0.656164	0.0406169	0.131093	0.0453174	0.0249896	0.0691802	0.0326393	G1
S42.B8	969165	2490	nEN-late	Sample21	18.5	Cortex	All	V1	nEN-late	G1	0.820807	0.00405754	0.00465128	5.81499e-05	0.169837	0.000287871	0.000301196	G1
S42.C8	974746	3821	IPC-div1	Sample21	18.5	Cortex	All	V1	IPC-div	G2/M	6.63839e-09	1	7.35475e-13	2.43779e-12	1.46741e-10	2.27482e-14	4.08383e-10	G2/M
S42.F8	978986	3736	EN-V1-2	Sample21	18.5	Cortex	All	V1	EN-V1	Neural G0	0.849821	0.00464532	0.0416284	0.0561607	0.00048942	0.0454097	0.00184581	G1
S42.H8	976274	2460	nEN-late	Sample21	18.5	Cortex	All	V1	nEN-late	Neural G0	0.847679	0.0264197	0.000263981	0.117753	0.0067946	0.00105409	3.56486e-05	G1
S42.A9	978344	3523	IPC-div2	Sample21	18.5	Cortex	All	V1	IPC-div	S/G2	4.16208e-05	9.97296e-05	2.06792e-05	6.25035e-06	5.35546e-07	0.162999	0.836832	S/G2
S42.D9	980915	2927	EN-V1-3	Sample21	18.5	Cortex	All	V1	EN-V1	M/Early G1	0.0363416	0.000687206	0.00638085	0.00374396	0.00111901	0.939831	0.0118961	S
S42.E9	966703	2718	nEN-late	Sample21	18.5	Cortex	All	V1	nEN-late	G1	0.0852687	0.0222357	0.00247413	0.00181012	0.635175	0.232847	0.0201887	Neural G0
S42.G9	977780	3357	nEN-early2	Sample21	18.5	Cortex	All	V1	nEN-early	Neural G0	0.879058	0.00967781	0.00653449	0.01622	0.0201404	0.0643925	0.00397663	G1
S42.A10	969248	2134	nEN-late	Sample21	18.5	Cortex	All	V1	nEN-late	M/Early G1	0.987625	0.00128773	3.67964e-05	2.6481e-05	0.00292776	0.00808671	9.72773e-06	G1
S42.B10	964953	3428	EN-V1-2	Sample21	18.5	Cortex	All	V1	EN-V1	G2/M	0.999935	6.36489e-05	2.37724e-07	4.40416e-07	3.61223e-07	1.9255e-07	1.02523e-09	G1
S42.C10	975475	2469	nEN-late	Sample21	18.5	Cortex	All	V1	nEN-late	Late G1	0.966656	0.00295341	0.00810651	0.0187033	0.000393836	0.00300084	0.0001865	G1
S42.E10	975158	3403	EN-V1-2	Sample21	18.5	Cortex	All	V1	EN-V1	Neural G0	0.907892	0.00757635	0.00216411	0.00601113	0.00584962	0.0697129	0.000794218	G1
S42.G10	979231	3813	EN-V1-2	Sample21	18.5	Cortex	All	V1	EN-V1	Neural G0	0.775947	0.140334	0.00106132	0.035204	0.00165935	0.0326693	0.0131249	G1
S42.B11	965017	2215	IN-CTX-CGE2	Sample21	18.5	Cortex	All	V1	IN-CTX-CGE	G1	0.596232	0.0183101	0.0839002	0.0708257	0.0421944	0.18139	0.007148	G1
S42.C11	972116	3176	nEN-early2	Sample21	18.5	Cortex	All	V1	nEN-early	Neural G0	0.946382	0.0051602	0.00150198	0.00167264	0.0229997	0.0217632	0.000520328	G1
S42.E11	978643	3903	EN-V1-3	Sample21	18.5	Cortex	All	V1	EN-V1	M/Early G1	0.0371407	0.012753	0.0165487	0.0284165	0.228822	0.674207	0.00211189	S
S42.G11	976241	2452	nEN-late	Sample21	18.5	Cortex	All	V1	nEN-late	G1	0.965534	0.00146986	0.000679349	0.0283531	0.000161306	0.00379435	7.71728e-06	G1
S42.H11	972626	3489	IPC-nEN3	Sample21	18.5	Cortex	All	V1	IPC-nEN	G1	0.995624	0.000299629	0.00042931	0.000192561	0.000844634	0.0025653	4.45427e-05	G1
S42.B12	979427	2505	IPC-nEN1	Sample21	18.5	Cortex	All	V1	IPC-nEN	Neural G0	0.361995	0.0266511	0.385994	0.103993	0.106869	0.00852883	0.00596931	Unknown
S42.C12	974655	2972	IN-CTX-MGE2	Sample21	18.5	Cortex	All	V1	IN-CTX-MGE	M/Early G1	0.903078	0.00213702	0.0817437	0.00136462	9.86796e-05	0.0106316	0.000946172	G1
S42.G12	962245	2749	IPC-nEN1	Sample21	18.5	Cortex	All	V1	IPC-nEN	Neural G0	0.991454	0.000238676	0.000339882	3.09505e-05	0.00757032	0.000354317	1.13127e-05	G1
S42.H12	978476	3070	EN-V1-3	Sample21	18.5	Cortex	All	V1	EN-V1	Neural G0	0.559821	0.0330705	0.0165576	0.0149003	0.222532	0.138391	0.014728	G1
S44.D5	975021	4114	oRG	Sample22	17.5	Cortex	All	0	oRG	Neural G0	0.328442	0.0136636	0.0026429	0.00182092	0.633009	0.0192275	0.00119458	Neural G0
S44.H5	978089	2477	nEN-early2	Sample22	17.5	Cortex	All	0	nEN-early	G1	0.107079	0.0846439	0.0110635	0.44343	0.334853	0.0179528	0.000977631	Unknown
S44.A6	976612	2101	IN-CTX-CGE1	Sample22	17.5	Cortex	All	0	IN-CTX-CGE	Neural G0	0.491165	0.010199	0.000952147	0.000450673	0.259663	0.237168	0.000401626	Unknown
S44.B6	969157	2686	nEN-early2	Sample22	17.5	Cortex	All	0	nEN-early	Neural G0	0.765921	0.012414	0.000566824	0.115989	0.0318691	0.0702626	0.00297815	G1
S44.F6	973826	2134	IN-CTX-CGE2	Sample22	17.5	Cortex	All	0	IN-CTX-CGE	Neural G0	0.999587	0.000104499	7.72497e-06	0.000140342	0.000111994	3.2031e-05	1.58098e-05	G1
S44.B7	959864	2457	nEN-late	Sample22	17.5	Cortex	All	0	nEN-late	G1	0.976023	0.00349955	0.00157284	0.013157	0.000611521	0.00460151	0.000534256	G1
S44.G7	973264	4495	RG-div1	Sample22	17.5	Cortex	All	0	RG-div	G2/M	0.0149053	0.129467	0.00280254	0.0365245	0.0322353	0.709664	0.0744008	S
S44.A8	971519	2213	IN-CTX-MGE1	Sample22	17.5	Cortex	All	0	IN-CTX-MGE	Neural G0	0.999796	8.73416e-05	5.07842e-06	3.53972e-06	3.1156e-05	6.73671e-05	9.53498e-06	G1
S44.B8	977969	3253	EN-V1-2	Sample22	17.5	Cortex	All	0	EN-V1	Neural G0	0.966546	0.00156806	0.000319169	0.000815766	0.00103742	0.0294277	0.000285431	G1
S44.D8	970520	2638	IPC-nEN1	Sample22	17.5	Cortex	All	0	IPC-nEN	Neural G0	0.996506	0.000957052	0.000185239	6.92526e-05	0.0010134	0.00126134	7.93224e-06	G1
S44.G8	970140	2613	nEN-early2	Sample22	17.5	Cortex	All	0	nEN-early	Neural G0	0.988368	0.000164279	0.00838608	0.000148365	0.0012834	0.00161092	3.93151e-05	G1
S44.H8	975469	1972	nEN-early2	Sample22	17.5	Cortex	All	0	nEN-early	Neural G0	0.996288	0.000387768	0.000138441	0.000155169	0.00159509	0.00138092	5.43988e-05	G1
S44.A9	978203	3889	nEN-early2	Sample22	17.5	Cortex	All	0	nEN-early	Neural G0	0.298317	0.441866	0.0395885	0.13859	0.0734484	0.00542112	0.00276901	Unknown
S44.C9	972129	2183	nEN-early2	Sample22	17.5	Cortex	All	0	nEN-early	Late G1	0.944247	0.0345385	0.00473872	0.0102519	0.00374679	0.00204232	0.000434646	G1
S44.D9	975599	3131	IPC-nEN1	Sample22	17.5	Cortex	All	0	IPC-nEN	G1	0.538177	0.220207	0.00933663	0.0231198	0.155006	0.0385356	0.0156178	G1
S44.F9	970068	2848	nEN-early2	Sample22	17.5	Cortex	All	0	nEN-early	Neural G0	0.993167	0.0022762	0.000622915	0.000751698	0.00122607	0.00180462	0.00015153	G1
S44.G9	977635	2954	nEN-early2	Sample22	17.5	Cortex	All	0	nEN-early	Neural G0	0.977458	0.002676	0.000367208	0.00529448	0.00525019	0.00859883	0.000355764	G1
S44.H9	958549	2727	nEN-early2	Sample22	17.5	Cortex	All	0	nEN-early	Neural G0	0.804646	0.0241127	0.0566201	0.00535185	0.0162712	0.0823068	0.0106917	G1
S44.A10	974056	3516	EN-V1-2	Sample22	17.5	Cortex	All	0	EN-V1	Neural G0	0.745433	0.00444058	0.00348145	0.0509708	0.000179266	0.195154	0.000341232	G1
S44.D10	978496	1850	IN-CTX-CGE2	Sample22	17.5	Cortex	All	0	IN-CTX-CGE	Neural G0	0.00740244	0.00334293	0.00026062	0.000229665	0.981099	0.0072585	0.000406266	Neural G0
S44.E10	980636	4622	oRG	Sample22	17.5	Cortex	All	0	oRG	Neural G0	0.999602	3.11116e-05	2.91617e-06	2.13982e-05	0.000251327	8.97425e-05	2.01443e-06	G1
S44.F10	973566	2590	nEN-late	Sample22	17.5	Cortex	All	0	nEN-late	Neural G0	0.998439	0.000139214	0.000117204	0.00121655	1.99479e-06	8.12544e-05	4.86283e-06	G1
S44.G10	974802	3206	EN-V1-2	Sample22	17.5	Cortex	All	0	EN-V1	Neural G0	0.979963	0.00757815	0.0010574	0.00233121	0.00515022	0.00382726	9.22575e-05	G1
S44.A11	974553	2452	nEN-early2	Sample22	17.5	Cortex	All	0	nEN-early	Neural G0	0.206968	0.162631	0.0122304	0.241421	0.0631129	0.306467	0.00717021	Unknown
S45.C1	958053	1332	Astrocyte	Sample23	21.5	Cortex	CP	PFC	Astrocyte	Neural G0	0.535652	0.00072528	0.461206	0.000538308	0.0011798	0.000638049	6.10503e-05	G1
S45.F1	975446	8334	MGE-IPC1	Sample23	21.5	Cortex	CP	PFC	MGE-IPC	Neural G0	0.946193	0.00397663	0.00153744	0.00459509	0.00722237	0.0352173	0.00125807	G1
S45.G1	974811	2939	OPC	Sample23	21.5	Cortex	CP	PFC	OPC	Neural G0	0.999784	5.52716e-05	7.68014e-05	2.94375e-06	7.20008e-05	2.43449e-06	6.41763e-06	G1
S45.A2	977976	1255	IN-CTX-CGE2	Sample23	21.5	Cortex	CP	PFC	IN-CTX-CGE	Neural G0	0.0459374	0.797193	0.0688865	0.000798822	0.00330435	0.0298647	0.0540147	G2/M
S45.B2	974834	2859	nEN-early2	Sample23	21.5	Cortex	CP	PFC	nEN-early	Neural G0	0.990062	0.00137562	0.000150225	0.00706131	0.000924612	0.000390555	3.60831e-05	G1
S45.D2	982249	2278	nEN-late	Sample23	21.5	Cortex	CP	PFC	nEN-late	Neural G0	0.999868	5.36913e-05	1.50749e-05	2.94591e-05	1.66659e-05	1.57505e-05	1.30758e-06	G1
S45.E2	976566	1956	IN-CTX-CGE2	Sample23	21.5	Cortex	CP	PFC	IN-CTX-CGE	Neural G0	0.542261	0.0202301	0.00466076	0.00249556	0.407794	0.018482	0.00407701	G1
S45.G2	969790	3628	oRG	Sample23	21.5	Cortex	CP	PFC	oRG	Neural G0	0.0453581	0.00150389	0.000505899	0.000110196	0.931653	0.0201958	0.000672941	Neural G0
S45.H2	977132	2528	nEN-early2	Sample23	21.5	Cortex	CP	PFC	nEN-early	Neural G0	0.676244	0.0108504	0.000416867	0.268172	0.00512228	0.0387972	0.000397487	G1
S45.B3	977581	1844	IN-CTX-MGE1	Sample23	21.5	Cortex	CP	PFC	IN-CTX-MGE	G1	0.772705	0.0300198	0.00290116	0.00495009	0.148438	0.0199731	0.0210131	G1
S45.E3	975218	2391	Astrocyte	Sample23	21.5	Cortex	CP	PFC	Astrocyte	Neural G0	0.926171	0.0114255	0.0125489	0.000863253	0.00666889	0.0396636	0.00265894	G1
S45.F3	972067	2227	IN-CTX-MGE2	Sample23	21.5	Cortex	CP	PFC	IN-CTX-MGE	Neural G0	0.999242	0.00028657	1.86212e-05	6.62373e-08	0.000399384	5.27803e-05	4.25347e-07	G1
S45.G3	975348	3368	Astrocyte	Sample23	21.5	Cortex	CP	PFC	Astrocyte	Neural G0	3.96972e-06	7.56685e-08	3.00854e-10	3.75602e-10	0.999996	4.13296e-08	1.06378e-08	Neural G0
S45.B4	973206	2067	nEN-late	Sample23	21.5	Cortex	CP	PFC	nEN-late	Neural G0	0.349107	0.0171218	0.40588	0.0423815	0.122757	0.0587719	0.0039812	Unknown
S45.D4	959167	2439	Astrocyte	Sample23	21.5	Cortex	CP	PFC	Astrocyte	Neural G0	0.801421	0.000369351	0.000194785	6.90098e-06	0.197976	9.41014e-06	2.22184e-05	G1
S45.E4	954797	1652	nEN-late	Sample23	21.5	Cortex	CP	PFC	nEN-late	G1	0.852183	0.00024512	0.0870719	0.000644817	0.000113692	0.0594794	0.000262269	G1
S45.F4	946760	2219	nEN-late	Sample23	21.5	Cortex	CP	PFC	nEN-late	G2/M	0.149973	0.0365874	0.344768	0.24653	0.0581524	0.157844	0.00614543	Unknown
S45.G4	953777	2242	nEN-early2	Sample23	21.5	Cortex	CP	PFC	nEN-early	M/Early G1	0.286508	0.0100386	0.00270036	0.0122674	0.262022	0.406912	0.019551	Unknown
S45.H4	978493	1030	nEN-late	Sample23	21.5	Cortex	CP	PFC	nEN-late	M/Early G1	0.382695	8.99638e-05	0.00761876	0.00036145	1.40537e-05	0.608796	0.000424944	S
S45.A5	983440	3758	OPC	Sample23	21.5	Cortex	CP	PFC	OPC	Neural G0	6.66751e-05	0.000185567	1.04182e-05	1.1971e-05	0.99944	0.000268664	1.72139e-05	Neural G0
S45.C5	978478	3906	RG-div2	Sample23	21.5	Cortex	CP	PFC	RG-div	Neural G0	0.567304	0.0500092	0.014701	0.0192393	0.125282	0.213927	0.00953724	G1
S45.D5	977306	2498	vRG	Sample23	21.5	Cortex	CP	PFC	vRG	Neural G0	0.0376464	0.00311149	0.000429239	0.000294055	0.955014	0.00329629	0.000208816	Neural G0
S45.E5	970866	2602	IPC-nEN1	Sample23	21.5	Cortex	CP	PFC	IPC-nEN	Neural G0	0.999862	1.64097e-05	8.07429e-06	1.9131e-05	3.55472e-06	8.99475e-05	4.93607e-07	G1
S45.G5	977149	2860	OPC	Sample23	21.5	Cortex	CP	PFC	OPC	Neural G0	0.190515	0.00442153	3.97859e-05	1.33606e-08	0.804929	1.02834e-05	8.49521e-05	Neural G0
S45.H5	984890	2891	OPC	Sample23	21.5	Cortex	CP	PFC	OPC	Neural G0	0.00491725	0.00836389	0.000256639	0.00140109	0.984812	0.000203744	4.5301e-05	Neural G0
S45.A6	979033	1771	nEN-late	Sample23	21.5	Cortex	CP	PFC	nEN-late	Neural G0	0.954964	0.000143865	0.000357823	0.000192763	0.00254125	0.0415137	0.000286259	G1
S45.B6	977007	3392	RG-div1	Sample23	21.5	Cortex	CP	PFC	RG-div	G1	0.0186801	0.00215891	0.00337244	0.000132551	0.00318425	0.958508	0.0139641	S
S45.C6	974032	1453	nEN-late	Sample23	21.5	Cortex	CP	PFC	nEN-late	Neural G0	0.966569	0.000122093	3.41724e-05	1.73283e-06	0.0326136	0.000433629	0.000225413	G1
S45.D6	972837	1165	IN-CTX-CGE2	Sample23	21.5	Cortex	CP	PFC	IN-CTX-CGE	Neural G0	0.996124	0.000214024	0.000297448	1.85221e-05	0.000775546	0.00238378	0.000186749	G1
S45.G6	974449	2046	IN-CTX-CGE1	Sample23	21.5	Cortex	CP	PFC	IN-CTX-CGE	Neural G0	0.953301	0.00423942	0.0350209	0.000112328	0.00510359	0.000129671	0.00209263	G1
S45.H6	973088	1744	IN-CTX-CGE2	Sample23	21.5	Cortex	CP	PFC	IN-CTX-CGE	M/Early G1	0.897646	0.0140068	0.000333074	0.0050793	0.0342256	0.0475296	0.00117947	G1
S45.A7	972019	2587	nEN-late	Sample23	21.5	Cortex	CP	PFC	nEN-late	G1	0.605962	0.00530782	0.000732669	0.00150197	0.215385	0.171003	0.000107987	G1
S45.B7	974274	1042	IN-CTX-MGE2	Sample23	21.5	Cortex	CP	PFC	IN-CTX-MGE	G1	0.00692924	0.0170811	0.738267	4.44453e-07	0.00356507	0.204714	0.0294431	Late G1
S45.D7	975532	3097	Astrocyte	Sample23	21.5	Cortex	CP	PFC	Astrocyte	Neural G0	0.381517	0.0697875	0.00758431	0.000432766	0.536927	0.00171338	0.00203782	Neural G0
S45.E7	980842	2379	IN-CTX-MGE2	Sample23	21.5	Cortex	CP	PFC	IN-CTX-MGE	M/Early G1	0.893613	0.00253521	0.00559007	0.0450594	0.000501726	0.0518699	0.000830501	G1
S45.H7	971952	2671	nEN-early2	Sample23	21.5	Cortex	CP	PFC	nEN-early	Neural G0	0.999076	0.000327262	0.000143276	0.000126574	1.05901e-05	0.000291718	2.42344e-05	G1
S45.A8	981022	2901	OPC	Sample23	21.5	Cortex	CP	PFC	OPC	Neural G0	0.000379905	7.79041e-05	6.57626e-06	1.45836e-05	0.999423	9.34895e-05	4.52622e-06	Neural G0
S45.B8	976962	2244	nEN-late	Sample23	21.5	Cortex	CP	PFC	nEN-late	G1	0.484938	0.440858	0.00319473	0.00712492	0.0571455	0.00233163	0.00440708	Unknown
S45.C8	975363	2378	nEN-late	Sample23	21.5	Cortex	CP	PFC	nEN-late	Neural G0	0.709758	0.00401878	0.134102	0.113445	0.00164209	0.0365266	0.000507776	G1
S45.E8	970070	2414	nEN-early2	Sample23	21.5	Cortex	CP	PFC	nEN-early	Neural G0	0.999424	1.27532e-05	5.59479e-05	6.93809e-06	0.000327566	0.00017118	1.98325e-06	G1
S45.F8	979707	1797	IN-CTX-MGE2	Sample23	21.5	Cortex	CP	PFC	IN-CTX-MGE	Neural G0	0.765453	0.00358285	0.199076	0.000318226	0.0194668	0.00998264	0.00212077	G1
S45.H8	971524	2350	IN-CTX-CGE1	Sample23	21.5	Cortex	CP	PFC	IN-CTX-CGE	Neural G0	0.999312	0.000108545	3.16794e-05	2.39573e-05	7.23319e-05	0.000438967	1.23936e-05	G1
S45.A9	973121	2080	IN-CTX-CGE2	Sample23	21.5	Cortex	CP	PFC	IN-CTX-CGE	Neural G0	0.993687	0.000287791	0.000685403	0.000283169	0.00481993	0.00022855	7.91039e-06	G1
S45.D9	969861	3107	Mural	Sample23	21.5	Cortex	CP	PFC	Mural	G1	0.790947	0.000923709	0.00142082	3.59041e-06	0.176653	0.0297043	0.000347966	G1
S45.E9	970472	2283	nEN-late	Sample23	21.5	Cortex	CP	PFC	nEN-late	Neural G0	0.923255	0.000113956	5.3583e-05	0.000104249	0.0186731	0.0577598	4.03973e-05	G1
S45.F9	979939	8771	Endothelial	Sample23	21.5	Cortex	CP	PFC	Endothelial	Neural G0	0.0108157	0.0136345	0.00108912	0.00325792	0.951184	0.0184435	0.00157497	Neural G0
S45.G9	979513	2473	nEN-late	Sample23	21.5	Cortex	CP	PFC	nEN-late	Neural G0	0.112693	0.02699	0.0547031	0.00726299	0.398295	0.399425	0.000630909	Unknown
S45.H9	979409	3932	oRG	Sample23	21.5	Cortex	CP	PFC	oRG	G1	0.849251	0.00158713	0.00381209	0.00010079	0.128454	0.0167125	8.26684e-05	G1
S45.A10	978865	2614	nEN-early2	Sample23	21.5	Cortex	CP	PFC	nEN-early	Neural G0	0.995851	0.00292568	5.52888e-06	0.000559893	0.000640649	1.57554e-05	1.61465e-06	G1
S45.B10	985693	3410	RG-div2	Sample23	21.5	Cortex	CP	PFC	RG-div	Neural G0	0.0116037	1.61612e-06	1.71818e-05	3.55839e-05	0.000169316	0.988159	1.34351e-05	S
S45.C10	985493	3546	Astrocyte	Sample23	21.5	Cortex	CP	PFC	Astrocyte	Neural G0	0.749858	0.0808117	0.0997947	0.00693163	0.0102891	0.0286418	0.0236732	G1
S45.D10	983398	3951	oRG	Sample23	21.5	Cortex	CP	PFC	oRG	Neural G0	0.827416	0.000587818	0.000153301	4.23404e-05	0.168262	0.00351629	2.25492e-05	G1
S45.E10	978748	7791	Endothelial	Sample23	21.5	Cortex	CP	PFC	Endothelial	Neural G0	0.100802	0.00210254	0.000160435	0.000308473	0.895368	0.00109296	0.000165434	Neural G0
S45.G10	979548	5084	EN-PFC2	Sample23	21.5	Cortex	CP	PFC	EN-PFC	Neural G0	0.818697	0.0928521	0.0040975	0.0338103	0.026402	0.0224554	0.00168566	G1
S45.A11	980783	2178	nEN-late	Sample23	21.5	Cortex	CP	PFC	nEN-late	G1	0.983819	0.000584559	0.0130786	0.000168182	0.000144481	0.00215915	4.62126e-05	G1
S45.E11	973970	2423	nEN-late	Sample23	21.5	Cortex	CP	PFC	nEN-late	Neural G0	0.948768	0.00124521	0.0113188	7.30732e-05	0.0293668	0.00903325	0.000195151	G1
S45.F11	967470	1476	IN-CTX-CGE1	Sample23	21.5	Cortex	CP	PFC	IN-CTX-CGE	G1	0.250042	0.000152241	0.0005734	0.000194082	0.00011965	0.748591	0.000327363	S
S45.G11	984138	2718	Astrocyte	Sample23	21.5	Cortex	CP	PFC	Astrocyte	Neural G0	0.158978	0.219883	0.101145	0.000418581	0.512891	0.00230061	0.00438364	Neural G0
S45.D12	974055	1753	IN-CTX-CGE2	Sample23	21.5	Cortex	CP	PFC	IN-CTX-CGE	G1	0.960013	0.000629569	0.0199144	0.00217702	0.00256456	0.01443	0.000270982	G1
S45.E12	978570	2112	IN-CTX-CGE2	Sample23	21.5	Cortex	CP	PFC	IN-CTX-CGE	Neural G0	0.866717	0.00691506	0.0115015	0.000217271	0.111627	0.00212123	0.000901248	G1
S45.F12	983654	2278	MGE-IPC1	Sample23	21.5	Cortex	CP	PFC	MGE-IPC	G2/M	2.87166e-17	1	1.49396e-22	1.81732e-18	4.86709e-17	4.30902e-25	2.2415e-17	G2/M
S45.G12	975304	3732	Astrocyte	Sample23	21.5	Cortex	CP	PFC	Astrocyte	Neural G0	0.0100496	0.0289477	0.000914857	0.000499241	0.955576	0.00235558	0.00165663	Neural G0
S46.A1	972704	2364	nEN-early2	Sample23	21.5	Cortex	CP	V1	nEN-early	Neural G0	0.959621	0.00171357	0.00576602	0.00132051	0.001845	0.0296765	5.75095e-05	G1
S46.B1	972058	2577	nEN-late	Sample23	21.5	Cortex	CP	V1	nEN-late	M/Early G1	0.685666	0.205089	0.00121295	0.0295578	0.0585502	0.0138171	0.00610597	G1
S46.D1	975567	2393	Astrocyte	Sample23	21.5	Cortex	CP	V1	Astrocyte	Neural G0	0.974542	1.15726e-05	0.000133829	3.82414e-05	4.07466e-05	0.0252025	3.10893e-05	G1
S46.E1	974360	2022	nEN-late	Sample23	21.5	Cortex	CP	V1	nEN-late	G1	0.999515	2.68553e-06	0.000401621	3.92122e-06	3.43247e-05	3.82359e-05	4.20129e-06	G1
S46.F1	964585	1881	OPC	Sample23	21.5	Cortex	CP	V1	OPC	Neural G0	0.533567	0.00984546	0.00439577	8.50758e-05	0.445199	0.00237735	0.00453053	G1
S46.G1	972832	1207	nEN-late	Sample23	21.5	Cortex	CP	V1	nEN-late	Neural G0	0.0036897	0.0154952	0.364643	0.016824	0.510193	0.0885837	0.000571687	Neural G0
S46.A2	972185	2062	IN-CTX-MGE1	Sample23	21.5	Cortex	CP	V1	IN-CTX-MGE	Neural G0	0.715652	0.0368143	0.0581954	0.0572443	0.0569143	0.0717555	0.00342466	G1
S46.B2	976909	2536	IN-CTX-MGE1	Sample23	21.5	Cortex	CP	V1	IN-CTX-MGE	Neural G0	0.904296	0.00242322	0.000807126	0.00278708	0.0164704	0.0730463	0.000170209	G1
[truncated: 2,263 more rows]
